# Supplementary material for: Bis(triphenyl­stann­yl) thio­phene-2,5-dicarboxyl­ate
Source: Acta Crystallogr Sect E Struct Rep Online. 2009 Jun 6;65(Pt 7):m722. doi: 10.1107/S1600536809020273 (PMC2969381; doi:10.1107/S1600536809020273)
Supplement: Supplementary file 1 [file e-65-0m722-sup1.cif]

##############################################################################
###                                                                        ###
###        Electronic paper (Acta Crystallographica Section E)             ###
###                                                                        ###
##############################################################################
#                                                                            #
# This CIF contains the data in a paper accepted for publication in Acta     #
# Crystallographica Section E. It conforms to the requirements of Notes      #
# for Authors for Section E, and has been peer reviewed under the auspices   #
# of the IUCr Commission on Journals.                                        #
#                                                                            #
# Full details of the Crystallographic Information File format               #
# are given in the paper "The Crystallographic Information File (CIF):       #
# a New Standard Archive File for Crystallography" by S. R. Hall, F. H.      #
# Allen and I. D. Brown [Acta Cryst. (1991), A47, 655-685].                  #
#                                                                            #
# The current version of the core CIF dictionary is obtainable from          #
# ftp://ftp.iucr.org/pub/cif_core.dic. The current version number is 2.4.    #
#                                                                            #
# Software is freely available for graphical display of the structure(s) in  #
# this CIF.  For information consult the CIF home page http://www.iucr.org/  #
# cif/home.html                                                              #
#                                                                            #
# This file may be used for bona fide research purposes within the           #
# scientific community so long as proper attribution is given to the journal # 
# article from which it was obtained.                                        #
#                                                                            #
##############################################################################
                                             
data_I
_audit_creation_method     SHELXL-97
_chemical_name_systematic
;
Bis(triphenylstannyl) thiophene-2,5-dicarboxylate
;
_chemical_name_common     ?
_chemical_formula_moiety     'C42 H32 O4 S Sn2'
_chemical_formula_sum     'C42 H32 O4 S Sn2'
_chemical_formula_iupac     '[Sn2 (C6 H5)6 (C6 H2 O4 S)]'
_chemical_formula_weight     870.12
_chemical_melting_point     ?
_symmetry_cell_setting     monoclinic
_symmetry_space_group_name_H-M     'P 21/c'
_symmetry_space_group_name_Hall     '-P 2ybc'
loop_
    _symmetry_equiv_pos_as_xyz
    'x, y, z'
    '-x, y+1/2, -z+1/2'
    '-x, -y, -z'
    'x, -y-1/2, z-1/2'
_cell_length_a     10.1302(10)
_cell_length_b     18.699(2)
_cell_length_c     10.3584(11)
_cell_angle_alpha     90.00
_cell_angle_beta     108.213(2)
_cell_angle_gamma     90.00
_cell_volume     1863.8(3)
_cell_formula_units_Z     2
_cell_measurement_reflns_used     3030
_cell_measurement_theta_min     2.385
_cell_measurement_theta_max     25.183
_cell_measurement_temperature     298(2)
_exptl_crystal_description     needle
_exptl_crystal_colour     colorless
_exptl_crystal_size_max     0.21
_exptl_crystal_size_mid     0.11
_exptl_crystal_size_min     0.06
_exptl_crystal_density_diffrn     1.550
_exptl_crystal_density_meas     ?
_exptl_crystal_density_method     'not measured'
_exptl_crystal_F_000     864
_exptl_absorpt_coefficient_mu     1.436
_exptl_absorpt_correction_type     multi-scan
_exptl_absorpt_process_details     '(SADABS; Sheldrick, 1996)'
_exptl_absorpt_correction_T_min     0.7524
_exptl_absorpt_correction_T_max     0.9188
_exptl_special_details
;
;
_diffrn_ambient_temperature     298(2)
_diffrn_radiation_type     MoK\a
_diffrn_radiation_wavelength     0.71073
_diffrn_radiation_source     'fine-focus sealed tube'
_diffrn_radiation_monochromator     graphite
_diffrn_measurement_device_type     'Bruker SMART APEX CCD'
_diffrn_measurement_method     '\f and \w'
_diffrn_reflns_number     9058
_diffrn_reflns_av_R_equivalents     0.0404
_diffrn_reflns_av_sigmaI/netI     0.0507
_diffrn_reflns_theta_min     2.12
_diffrn_reflns_theta_max     25.01
_diffrn_reflns_theta_full     25.01
_diffrn_measured_fraction_theta_max     0.997
_diffrn_measured_fraction_theta_full     0.997
_diffrn_reflns_limit_h_min     -12
_diffrn_reflns_limit_h_max     6
_diffrn_reflns_limit_k_min     -22
_diffrn_reflns_limit_k_max     20
_diffrn_reflns_limit_l_min     -11
_diffrn_reflns_limit_l_max     12
_diffrn_standards_number     0
_diffrn_standards_interval_count     .
_diffrn_standards_interval_time     .
_diffrn_standards_decay_%     ?
_refine_special_details
;
Refinement of <i>F</i>^2^ against ALL reflections. The weighted <i>R</i>-factor
<i>wR</i> and goodness of fit <i>S</i> are based on <i>F</i>^2^, conventional
<i>R</i>-factors <i>R</i> are based on <i>F</i>, with <i>F</i> set to zero for
negative <i>F</i>^2^. The threshold expression of <i>F</i>^2^ >
\s(<i>F</i>^2^) is used only for calculating <i>R</i>-factors(gt) <i>etc</i>.
and is not relevant to the choice of reflections for refinement.
<i>R</i>-factors based on <i>F</i>^2^ are statistically about twice as large
as those based on <i>F</i>, and <i>R</i>- factors based on ALL data will be
even larger.
;
_reflns_number_total     3281
_reflns_number_gt     2342
_reflns_threshold_expression     I>2\s(I)
_refine_ls_structure_factor_coef     Fsqd
_refine_ls_matrix_type     full
_refine_ls_R_factor_all     0.0826
_refine_ls_R_factor_gt     0.0524
_refine_ls_wR_factor_gt     0.0958
_refine_ls_wR_factor_ref     0.1100
_refine_ls_goodness_of_fit_ref     1.024
_refine_ls_restrained_S_all     1.024
_refine_ls_number_reflns     3281
_refine_ls_number_parameters     244
_refine_ls_number_restraints     0
_refine_ls_hydrogen_treatment     constr
_refine_ls_weighting_scheme     calc
_refine_ls_weighting_details
         'calc w=1/[\s^2^(Fo^2^)+(0.0214P)^2^+10.153P] where P=(Fo^2^+2Fc^2^)/3'
_atom_sites_solution_hydrogens     geom
_atom_sites_solution_primary     direct
_atom_sites_solution_secondary     difmap
_refine_ls_shift/su_max     0.001
_refine_ls_shift/su_mean     0.000
_refine_diff_density_max     0.771
_refine_diff_density_min     -0.632
_refine_ls_extinction_method     none
_refine_ls_extinction_coef     ?
loop_
    _atom_type_symbol
    _atom_type_description
    _atom_type_scat_dispersion_real
    _atom_type_scat_dispersion_imag
    _atom_type_scat_source
    'C' 'C' 0.0033 0.0016
                         'International Tables Vol C Tables 4.2.6.8 and 6.1.1.4'
    'H' 'H' 0.0000 0.0000
                         'International Tables Vol C Tables 4.2.6.8 and 6.1.1.4'
    'S' 'S' 0.1246 0.1234
                         'International Tables Vol C Tables 4.2.6.8 and 6.1.1.4'
    'O' 'O' 0.0106 0.0060
                         'International Tables Vol C Tables 4.2.6.8 and 6.1.1.4'
    'Sn' 'Sn' -0.6537 1.4246
                         'International Tables Vol C Tables 4.2.6.8 and 6.1.1.4'
_computing_data_collection     'SMART (Siemens, 1996)'
_computing_cell_refinement     'SAINT (Siemens, 1996)'
_computing_data_reduction     'SAINT (Siemens, 1996)'
_computing_structure_solution     'SHELXS97 (Sheldrick, 2008)'
_computing_structure_refinement     'SHELXL97 (Sheldrick, 2008)'
_computing_molecular_graphics     'SHELXTL (Sheldrick, 2008)'
_computing_publication_material     'SHELXTL (Sheldrick, 2008)'
loop_
    _atom_site_type_symbol
    _atom_site_label
    _atom_site_fract_x
    _atom_site_fract_y
    _atom_site_fract_z
    _atom_site_U_iso_or_equiv
    _atom_site_adp_type
    _atom_site_calc_flag
    _atom_site_refinement_flags
    _atom_site_occupancy
    _atom_site_disorder_assembly
    _atom_site_disorder_group
    Sn Sn1 0.66000(5) 0.07183(3) 0.78299(5) 0.04647(17) Uani d . 1 . .
    S S1 0.9299(4) 0.0123(2) 0.4533(4) 0.0479(9) Uani d P 0.50 . .
    O O1 0.7511(5) 0.0595(3) 0.6325(5) 0.0547(13) Uani d . 1 . .
    O O2 0.9220(7) 0.0178(4) 0.7991(8) 0.110(3) Uani d . 1 . .
    C C1 0.8710(9) 0.0308(4) 0.6808(10) 0.061(2) Uani d . 1 . .
    C C2 0.9687(17) -0.0005(9) 0.6205(18) 0.053(4) Uani d P 0.50 . .
    C C3 1.0869(15) -0.0332(8) 0.6787(16) 0.056(4) Uani d P 0.50 . .
    H H3 1.1227 -0.0425 0.7713 0.067 Uiso d PR 0.50 . .
    C C4 1.1513(16) -0.0519(8) 0.5836(15) 0.057(4) Uani d P 0.50 . .
    H H4 1.2341 -0.0775 0.6067 0.068 Uiso d PR 0.50 . .
    C C5 1.0826(16) -0.0293(8) 0.4493(19) 0.048(4) Uani d P 0.50 . .
    C C6 0.4678(8) 0.1119(5) 0.6546(9) 0.074(3) Uani d . 1 . .
    C C7 0.4344(10) 0.1137(5) 0.5168(10) 0.089(3) Uani d . 1 . .
    H H7 0.4985 0.0981 0.4752 0.107 Uiso calc R 1 . .
    C C8 0.3042(12) 0.1388(6) 0.4372(12) 0.107(4) Uani d . 1 . .
    H H8 0.2812 0.1401 0.3430 0.129 Uiso calc R 1 . .
    C C9 0.2123(12) 0.1611(6) 0.4998(14) 0.113(4) Uani d . 1 . .
    H H9 0.1275 0.1798 0.4471 0.136 Uiso calc R 1 . .
    C C10 0.2392(11) 0.1573(7) 0.6336(14) 0.123(5) Uani d . 1 . .
    H H10 0.1723 0.1709 0.6731 0.147 Uiso calc R 1 . .
    C C11 0.3691(9) 0.1327(6) 0.7143(12) 0.107(4) Uani d . 1 . .
    H H11 0.3894 0.1304 0.8082 0.128 Uiso calc R 1 . .
    C C12 0.7680(8) 0.1508(4) 0.9236(7) 0.0532(19) Uani d . 1 . .
    C C13 0.7151(11) 0.2181(5) 0.9169(11) 0.100(3) Uani d . 1 . .
    H H13 0.6362 0.2302 0.8457 0.120 Uiso calc R 1 . .
    C C14 0.7770(12) 0.2686(6) 1.0144(12) 0.109(4) Uani d . 1 . .
    H H14 0.7375 0.3138 1.0089 0.131 Uiso calc R 1 . .
    C C15 0.8898(11) 0.2541(6) 1.1140(11) 0.091(3) Uani d . 1 . .
    H H15 0.9309 0.2884 1.1793 0.109 Uiso calc R 1 . .
    C C16 0.9439(12) 0.1896(7) 1.1196(12) 0.121(4) Uani d . 1 . .
    H H16 1.0244 0.1788 1.1899 0.145 Uiso calc R 1 . .
    C C17 0.8848(11) 0.1373(5) 1.0241(10) 0.102(4) Uani d . 1 . .
    H H17 0.9267 0.0927 1.0301 0.123 Uiso calc R 1 . .
    C C18 0.6293(11) -0.0309(5) 0.8534(9) 0.072(3) Uani d . 1 . .
    C C19 0.4946(13) -0.0581(6) 0.8128(10) 0.101(3) Uani d . 1 . .
    H H19 0.4219 -0.0301 0.7600 0.121 Uiso calc R 1 . .
    C C20 0.4668(15) -0.1284(7) 0.8514(12) 0.115(4) Uani d . 1 . .
    H H20 0.3770 -0.1465 0.8293 0.138 Uiso calc R 1 . .
    C C21 0.5790(17) -0.1672(7) 0.9219(13) 0.127(5) Uani d . 1 . .
    H H21 0.5634 -0.2144 0.9418 0.152 Uiso calc R 1 . .
    C C22 0.7120(16) -0.1434(7) 0.9663(12) 0.130(5) Uani d . 1 . .
    H H22 0.7840 -0.1725 1.0172 0.156 Uiso calc R 1 . .
    C C23 0.7362(14) -0.0732(6) 0.9321(10) 0.110(4) Uani d . 1 . .
    H H23 0.8258 -0.0547 0.9629 0.132 Uiso calc R 1 . .
loop_
    _atom_site_aniso_label
    _atom_site_aniso_U_11
    _atom_site_aniso_U_22
    _atom_site_aniso_U_33
    _atom_site_aniso_U_12
    _atom_site_aniso_U_13
    _atom_site_aniso_U_23
    Sn1 0.0405(3) 0.0537(3) 0.0483(3) 0.0019(3) 0.0182(2) -0.0062(3)
    S1 0.040(2) 0.052(2) 0.054(3) 0.0089(19) 0.0192(19) 0.0058(19)
    O1 0.050(3) 0.062(3) 0.060(3) 0.008(3) 0.028(3) 0.005(3)
    O2 0.092(5) 0.082(5) 0.118(6) 0.012(4) -0.023(5) 0.006(4)
    C1 0.048(5) 0.061(5) 0.080(6) -0.002(4) 0.026(5) -0.017(5)
    C2 0.042(10) 0.055(10) 0.062(11) 0.012(8) 0.018(9) 0.000(8)
    C3 0.049(9) 0.065(10) 0.057(10) 0.017(8) 0.020(8) 0.002(8)
    C4 0.046(9) 0.064(10) 0.059(10) 0.015(8) 0.015(8) -0.002(8)
    C5 0.040(9) 0.047(10) 0.064(12) 0.010(8) 0.025(9) -0.005(9)
    C6 0.053(5) 0.082(6) 0.079(6) 0.014(5) 0.010(5) -0.042(5)
    C7 0.069(6) 0.092(7) 0.090(7) 0.017(5) 0.003(6) -0.041(6)
    C8 0.087(8) 0.110(9) 0.099(8) 0.020(7) -0.008(7) -0.038(7)
    C9 0.080(8) 0.111(9) 0.121(10) 0.026(7) -0.010(8) -0.038(8)
    C10 0.074(7) 0.142(11) 0.134(11) 0.040(7) 0.006(8) -0.056(9)
    C11 0.060(6) 0.134(9) 0.111(8) 0.032(6) 0.007(6) -0.055(7)
    C12 0.050(4) 0.061(5) 0.055(5) -0.002(4) 0.025(4) -0.011(4)
    C13 0.090(7) 0.081(7) 0.104(8) 0.019(6) -0.004(6) -0.039(6)
    C14 0.098(8) 0.086(7) 0.119(9) 0.012(7) -0.001(8) -0.043(7)
    C15 0.082(7) 0.092(8) 0.092(8) -0.016(6) 0.019(6) -0.046(6)
    C16 0.099(9) 0.110(9) 0.111(9) 0.002(8) -0.031(7) -0.031(8)
    C17 0.089(7) 0.081(7) 0.096(8) 0.015(6) -0.030(6) -0.024(6)
    C18 0.090(7) 0.079(6) 0.053(5) -0.033(6) 0.033(5) -0.012(5)
    C19 0.121(9) 0.104(8) 0.080(7) -0.043(7) 0.035(7) -0.015(6)
    C20 0.130(11) 0.116(10) 0.096(9) -0.064(9) 0.033(8) -0.014(7)
    C21 0.149(13) 0.119(11) 0.102(10) -0.045(10) 0.023(10) 0.019(8)
    C22 0.151(13) 0.113(10) 0.103(9) -0.036(9) 0.006(9) 0.020(8)
    C23 0.146(11) 0.092(8) 0.072(7) -0.044(8) 0.006(7) 0.019(6)
_geom_special_details
;
All e.s.d.'s (except the e.s.d. in the dihedral angle between two l.s. planes)
are estimated using the full covariance matrix. The cell e.s.d.'s are taken
into account individually in the estimation of e.s.d.'s in distances, angles
and torsion angles; correlations between e.s.d.'s in cell parameters are only
used when they are defined by crystal symmetry. An approximate (isotropic)
treatment of cell e.s.d.'s is used for estimating e.s.d.'s involving l.s.
planes.
;
loop_
    _geom_bond_atom_site_label_1
    _geom_bond_atom_site_label_2
    _geom_bond_site_symmetry_2
    _geom_bond_distance
    _geom_bond_publ_flag
    Sn1 O1 . 2.058(4) ?
    Sn1 C18 . 2.112(9) ?
    Sn1 C6 . 2.121(9) ?
    Sn1 C12 . 2.122(7) ?
    S1 C2 . 1.669(18) ?
    S1 C5 . 1.744(15) ?
    O1 C1 . 1.279(9) ?
    O2 C1 . 1.197(10) ?
    C1 C2 . 1.449(17) ?
    C2 C3 . 1.31(2) ?
    C3 C4 . 1.385(19) ?
    C3 H3 . 0.930 ?
    C4 C5 . 1.41(2) ?
    C4 H4 . 0.930 ?
    C5 C1 3_756 1.560(19) ?
    C6 C7 . 1.361(12) ?
    C6 C11 . 1.386(12) ?
    C7 C8 . 1.400(13) ?
    C7 H7 . 0.930 ?
    C8 C9 . 1.356(15) ?
    C8 H8 . 0.930 ?
    C9 C10 . 1.328(15) ?
    C9 H9 . 0.930 ?
    C10 C11 . 1.399(13) ?
    C10 H10 . 0.930 ?
    C11 H11 . 0.930 ?
    C12 C17 . 1.333(11) ?
    C12 C13 . 1.359(11) ?
    C13 C14 . 1.382(12) ?
    C13 H13 . 0.930 ?
    C14 C15 . 1.307(13) ?
    C14 H14 . 0.930 ?
    C15 C16 . 1.320(14) ?
    C15 H15 . 0.930 ?
    C16 C17 . 1.386(13) ?
    C16 H16 . 0.930 ?
    C17 H17 . 0.930 ?
    C18 C23 . 1.382(14) ?
    C18 C19 . 1.392(13) ?
    C19 C20 . 1.428(14) ?
    C19 H19 . 0.930 ?
    C20 C21 . 1.354(16) ?
    C20 H20 . 0.930 ?
    C21 C22 . 1.355(16) ?
    C21 H21 . 0.930 ?
    C22 C23 . 1.402(14) ?
    C22 H22 . 0.930 ?
    C23 H23 . 0.930 ?
loop_
    _geom_angle_atom_site_label_1
    _geom_angle_atom_site_label_2
    _geom_angle_atom_site_label_3
    _geom_angle_site_symmetry_1
    _geom_angle_site_symmetry_3
    _geom_angle
    _geom_angle_publ_flag
    O1 Sn1 C18 . . 108.0(3) ?
    O1 Sn1 C6 . . 96.1(3) ?
    C18 Sn1 C6 . . 109.4(4) ?
    O1 Sn1 C12 . . 109.9(2) ?
    C18 Sn1 C12 . . 119.7(3) ?
    C6 Sn1 C12 . . 111.1(3) ?
    C2 S1 C5 . . 92.1(7) ?
    C1 O1 Sn1 . . 110.3(5) ?
    O2 C1 O1 . . 122.7(8) ?
    O2 C1 C2 . . 103.0(11) ?
    O1 C1 C2 . . 134.0(11) ?
    C3 C2 C1 . . 129.7(16) ?
    C3 C2 S1 . . 115.5(12) ?
    C1 C2 S1 . . 114.7(12) ?
    C2 C3 C4 . . 110.8(15) ?
    C2 C3 H3 . . 124.6 ?
    C4 C3 H3 . . 124.6 ?
    C3 C4 C5 . . 115.4(15) ?
    C3 C4 H4 . . 122.3 ?
    C5 C4 H4 . . 122.3 ?
    C4 C5 S1 . . 106.1(13) ?
    C1 C5 S1 3_756 . 122.5(12) ?
    C7 C6 C11 . . 118.9(9) ?
    C7 C6 Sn1 . . 123.0(6) ?
    C11 C6 Sn1 . . 117.9(7) ?
    C6 C7 C8 . . 120.4(10) ?
    C6 C7 H7 . . 119.8 ?
    C8 C7 H7 . . 119.8 ?
    C9 C8 C7 . . 118.9(11) ?
    C9 C8 H8 . . 120.6 ?
    C7 C8 H8 . . 120.6 ?
    C10 C9 C8 . . 122.3(11) ?
    C10 C9 H9 . . 118.8 ?
    C8 C9 H9 . . 118.8 ?
    C9 C10 C11 . . 119.3(12) ?
    C9 C10 H10 . . 120.4 ?
    C11 C10 H10 . . 120.4 ?
    C6 C11 C10 . . 120.1(11) ?
    C6 C11 H11 . . 120.0 ?
    C10 C11 H11 . . 120.0 ?
    C17 C12 C13 . . 117.1(8) ?
    C17 C12 Sn1 . . 123.0(6) ?
    C13 C12 Sn1 . . 119.9(6) ?
    C12 C13 C14 . . 120.9(9) ?
    C12 C13 H13 . . 119.6 ?
    C14 C13 H13 . . 119.6 ?
    C15 C14 C13 . . 121.4(10) ?
    C15 C14 H14 . . 119.3 ?
    C13 C14 H14 . . 119.3 ?
    C14 C15 C16 . . 118.2(10) ?
    C14 C15 H15 . . 120.9 ?
    C16 C15 H15 . . 120.9 ?
    C15 C16 C17 . . 122.2(10) ?
    C15 C16 H16 . . 118.9 ?
    C17 C16 H16 . . 118.9 ?
    C12 C17 C16 . . 120.2(10) ?
    C12 C17 H17 . . 119.9 ?
    C16 C17 H17 . . 119.9 ?
    C23 C18 C19 . . 118.9(9) ?
    C23 C18 Sn1 . . 123.4(7) ?
    C19 C18 Sn1 . . 117.6(8) ?
    C18 C19 C20 . . 120.8(12) ?
    C18 C19 H19 . . 119.6 ?
    C20 C19 H19 . . 119.6 ?
    C21 C20 C19 . . 116.0(12) ?
    C21 C20 H20 . . 122.0 ?
    C19 C20 H20 . . 122.0 ?
    C20 C21 C22 . . 125.8(13) ?
    C20 C21 H21 . . 117.1 ?
    C22 C21 H21 . . 117.1 ?
    C21 C22 C23 . . 117.1(13) ?
    C21 C22 H22 . . 121.5 ?
    C23 C22 H22 . . 121.5 ?
    C18 C23 C22 . . 121.2(12) ?
    C18 C23 H23 . . 119.4 ?
    C22 C23 H23 . . 119.4 ?
data_global
_journal_date_recd_electronic     2009-04-29
_journal_date_accepted     2009-05-27
_journal_name_full     'Acta Crystallographica, Section E'
_journal_year     2009
_journal_volume     65
_journal_issue      7
_journal_page_first     m722
_journal_page_last     m722
_journal_paper_category     QM
_journal_coeditor_code     BI2371
_publ_contact_author_name     'Lichun Zhao'
_publ_contact_author_address
;
The Affiliated Ruikang Hospital of
Guangxi Traditional Chinese Medical College,
 Nanning, Guangxi, 530011,
 P.R.China
;
_publ_contact_author_email     zlchy@163.com
_publ_contact_author_fax     '86 771 6234475'
_publ_contact_author_phone     '86 771 6234325'
_publ_section_title
;
Bis(triphenylstannyl) thiophene-2,5-dicarboxylate
;
loop_
    _publ_author_name
    _publ_author_address
    'Lichun Zhao'
;
The Affiliated Ruikang Hospital of Guangxi Traditional Chinese Medical College
Nanning
Guangxi 530011
People's Republic of China
;
    'Jian Liang'
;
The Affiliated Ruikang Hospital of Guangxi Traditional Chinese Medical College
Nanning
Guangxi 530011
People's Republic of China
;
    'Guihua Yue'
;
The Affiliated Ruikang Hospital of Guangxi Traditional Chinese Medical College
Nanning
Guangxi 530011
People's Republic of China
;
    'Xin Deng'
;
The Affiliated Ruikang Hospital of Guangxi Traditional Chinese Medical College
Nanning
Guangxi 530011
People's Republic of China
;
    'Ying He'
;
The Affiliated Ruikang Hospital of Guangxi Traditional Chinese Medical College
Nanning
Guangxi 530011
People's Republic of China
;
