# Supplementary material for: Bis(triphenyl­stann­yl) thio­phene-2,5-dicarboxyl­ate
Source: Acta Crystallogr Sect E Struct Rep Online. 2009 Jun 6;65(Pt 7):m722. doi: 10.1107/S1600536809020273 (PMC2969381; doi:10.1107/S1600536809020273)
Supplement: Supplementary file 2 [file e-65-0m722-Isup2.hkl]

# 
# h,k,l, Fc-squared, Fo-squared, sigma(Fo-squared) and status flag 
# 
data_I
_shelx_title ' 080405a in P2(1)/c' 
_shelx_refln_list_code          4 
_shelx_F_calc_maximum      230.84 
_exptl_crystal_F_000       864.00 
_reflns_d_resolution_high  0.8406 
 
loop_ 
 _symmetry_equiv_pos_as_xyz 
 'x, y, z' 
 '-x, y+1/2, -z+1/2' 
 '-x, -y, -z' 
 'x, -y-1/2, z-1/2' 
 
_cell_length_a    10.1302 
_cell_length_b    18.6986 
_cell_length_c    10.3584 
_cell_angle_alpha  90.000 
_cell_angle_beta  108.213 
_cell_angle_gamma  90.000 
 
_shelx_F_squared_multiplier     1.000 
 
loop_ 
 _refln_index_h 
 _refln_index_k 
 _refln_index_l 
 _refln_F_squared_calc 
 _refln_F_squared_meas 
 _refln_F_squared_sigma 
 _refln_observed_status 
   1   0   0     7008.22     7444.40    121.11 o 
   2   0   0     9976.56     9488.45    158.57 o 
   3   0   0    16235.01    17237.22    274.19 o 
   4   0   0     3991.10     4089.28    104.25 o 
   5   0   0     5713.12     5659.25    132.64 o 
   6   0   0     1779.02     1864.64     63.96 o 
   7   0   0     6631.20     7323.39    259.77 o 
   8   0   0       54.48       18.16     36.30 o 
   9   0   0     2542.64     2387.98     88.44 o 
  10   0   0     1642.28     1554.64    119.04 o 
  11   0   0        6.51      -72.51     64.61 o 
   1   1   0     5219.05     5567.68     71.67 o 
   2   1   0     1011.21     1142.70     47.07 o 
   3   1   0      406.06      491.39     28.91 o 
   4   1   0     5579.08     5787.27     96.89 o 
   5   1   0     1699.49     1476.53     44.04 o 
   6   1   0       64.93       47.18     22.36 o 
   7   1   0      188.26      282.62     29.58 o 
   8   1   0      917.08      758.12     42.33 o 
   9   1   0       83.74       46.69     33.80 o 
  10   1   0      169.96      230.43     52.87 o 
  11   1   0      240.79      293.12     58.35 o 
   0   2   0    30651.65    31641.91    382.04 o 
   1   2   0      560.08      477.38     18.16 o 
   2   2   0      584.40      717.40     29.44 o 
   3   2   0     8242.96     8244.92     91.06 o 
   4   2   0     5628.90     5985.94     87.82 o 
   5   2   0     2082.90     2061.66     49.96 o 
   6   2   0     2011.10     1921.31     52.80 o 
   7   2   0     2384.62     2339.61     61.93 o 
   8   2   0      119.93      197.86     30.83 o 
   9   2   0      482.78      572.27     49.72 o 
  10   2   0      694.03      754.02     56.32 o 
  11   2   0        0.94       46.82     46.88 o 
   1   3   0     9379.98    10537.11     92.29 o 
   2   3   0     6568.15     6578.23     96.76 o 
   3   3   0     1022.12      948.36     30.74 o 
   4   3   0     9762.36     9957.06    111.41 o 
   5   3   0    10399.08    10769.37    143.59 o 
   6   3   0      616.05      707.74     40.19 o 
   7   3   0     1863.79     1876.41    150.35 o 
   8   3   0     3590.55     3468.56    157.89 o 
   9   3   0      399.84      421.07     45.69 o 
  10   3   0      575.09      591.66     69.23 o 
  11   3   0     1310.24     1302.63     93.50 o 
   0   4   0     4370.33     4368.85     99.71 o 
   1   4   0    23924.53    25593.56    272.85 o 
   2   4   0     2489.21     2247.74     54.85 o 
   3   4   0      196.31      162.19     26.58 o 
   4   4   0      351.50      489.65     38.37 o 
   5   4   0      155.78      208.16     26.48 o 
   6   4   0     1408.49     1629.63     49.99 o 
   7   4   0        0.47       85.72     50.42 o 
   8   4   0        5.76       71.74     42.03 o 
   9   4   0      414.15      470.93     50.31 o 
  10   4   0       67.56       61.14     38.65 o 
  11   4   0        5.01      -24.29     38.91 o 
   1   5   0    48164.91    48040.05    566.78 o 
   2   5   0     6210.04     6237.73    112.10 o 
   3   5   0      342.74      509.35     80.51 o 
   4   5   0     6387.21     6207.09    111.01 o 
   5   5   0     2879.82     3337.67    300.55 o 
   6   5   0      121.79      198.87     27.22 o 
   7   5   0      911.24      963.85     64.16 o 
   8   5   0     2302.70     2488.22     93.98 o 
   9   5   0      183.00      229.71     56.18 o 
  10   5   0      197.46      174.34     50.85 o 
  11   5   0      660.18      567.25     61.25 o 
   0   6   0     4187.87     4140.17     56.58 o 
   1   6   0    14750.76    15101.57    115.79 o 
   2   6   0     5053.54     5482.82     66.34 o 
   3   6   0     8825.77     9042.46    136.60 o 
   4   6   0     2475.27     2467.82     70.71 o 
   5   6   0      753.36      745.97     65.68 o 
   6   6   0     7815.40     7960.72    149.67 o 
   7   6   0      814.97      804.77     96.28 o 
   8   6   0        2.98      -47.74     41.75 o 
   9   6   0     1802.16     1861.45     92.21 o 
  10   6   0      774.84      789.37     59.83 o 
  11   6   0        0.39      -76.12     50.75 o 
   1   7   0       47.88       26.60     10.08 o 
   2   7   0      871.07      911.15     29.11 o 
   3   7   0     1233.34     1296.26     43.14 o 
   4   7   0      304.10      261.67     34.92 o 
   5   7   0      402.72      620.51     64.56 o 
   6   7   0       35.80       90.38     41.24 o 
   7   7   0       14.92      -11.84     41.51 o 
   8   7   0        5.71       36.11     46.54 o 
   9   7   0        0.05      -49.47     45.79 o 
  10   7   0       37.05       22.27     57.36 o 
   0   8   0     5227.06     5143.71     69.54 o 
   1   8   0     4388.53     4585.10     46.62 o 
   2   8   0     6278.91     6483.27    127.75 o 
   3   8   0     9374.63     9776.82    137.15 o 
   4   8   0     1107.74     1160.02     57.42 o 
   5   8   0      110.27      123.63     36.15 o 
   6   8   0     4693.66     4897.54    119.11 o 
   7   8   0     1093.83     1026.66     73.12 o 
   8   8   0        0.83      -38.33     44.03 o 
   9   8   0      945.60     1142.47     86.52 o 
  10   8   0      716.73      673.35     80.05 o 
   1   9   0     4083.52     3786.10     43.32 o 
   2   9   0    18435.23    18954.90    172.68 o 
   3   9   0      473.29      536.60     68.70 o 
   4   9   0     2569.00     2388.35     76.09 o 
   5   9   0     5140.41     5128.16    214.05 o 
   6   9   0      471.49      512.42    102.10 o 
   7   9   0     1662.90     1629.25    105.12 o 
   8   9   0      851.41      863.67     74.17 o 
   9   9   0      161.99      109.93     89.78 o 
  10   9   0      235.03      226.45     69.59 o 
   0  10   0     3650.10     3481.21     60.34 o 
   1  10   0      467.71      402.16     21.00 o 
   2  10   0     2728.19     2568.24     49.35 o 
   3  10   0        8.48        8.93     22.62 o 
   4  10   0       10.66        7.47     31.60 o 
   5  10   0        9.69       42.87     38.64 o 
   6  10   0      155.01      255.18     52.05 o 
   7  10   0       72.51      132.83     49.00 o 
   8  10   0      208.31      144.09     55.34 o 
   9  10   0      104.78       97.35     57.63 o 
  10  10   0       29.08      -43.60     56.59 o 
   1  11   0     4394.78     4676.35     52.47 o 
   2  11   0    10330.30    10518.03    102.37 o 
   3  11   0       25.57       25.57     25.37 o 
   4  11   0     1268.17     1329.19     67.61 o 
   5  11   0     4642.74     4271.74    110.32 o 
   6  11   0      187.49      176.11     62.43 o 
   7  11   0      842.91      733.34    148.96 o 
   8  11   0     1531.86     1363.47     85.18 o 
   9  11   0      423.15      288.01    106.94 o 
   0  12   0     2335.63     2201.98     62.77 o 
   1  12   0      122.64      138.82     17.18 o 
   2  12   0      700.56      653.06     29.37 o 
   3  12   0     2421.72     2318.13     55.19 o 
   4  12   0      382.90      506.41     44.22 o 
   5  12   0       34.95       -1.15     40.97 o 
   6  12   0      463.47      500.23     60.83 o 
   7  12   0      675.11      683.24     94.37 o 
   8  12   0       50.32       20.64     54.76 o 
   9  12   0      378.12      183.50     67.80 o 
   1  13   0      766.78      717.50     27.39 o 
   2  13   0     1670.71     1850.46     42.89 o 
   3  13   0      222.55      224.97     37.05 o 
   4  13   0       10.95      -14.77     29.20 o 
   5  13   0      383.25      447.22     57.28 o 
   6  13   0       13.57      -33.86     45.21 o 
   7  13   0       58.59      -59.38     44.48 o 
   8  13   0      104.70       52.47     82.89 o 
   9  13   0      144.12       22.82     61.86 o 
   0  14   0     5663.70     5805.56     92.40 o 
   1  14   0     1109.00     1021.47     35.20 o 
   2  14   0     1788.69     1816.63     43.52 o 
   3  14   0     4135.37     3821.57     72.75 o 
   4  14   0      404.42      363.48     38.01 o 
   5  14   0      305.13      286.95     55.73 o 
   6  14   0     1546.13     1547.15     83.58 o 
   7  14   0      834.11      866.73    107.67 o 
   8  14   0       22.21      -82.44     55.04 o 
   1  15   0      648.87      737.88     39.14 o 
   2  15   0      309.37      514.45     38.27 o 
   3  15   0      164.45      254.48     33.77 o 
   4  15   0      707.03      772.83     45.58 o 
   5  15   0      182.19      179.68     53.69 o 
   6  15   0       22.48      -87.50     93.45 o 
   7  15   0      145.56        7.46     55.28 o 
   8  15   0      273.37       54.72    115.31 o 
   0  16   0      993.08     1093.39     94.12 o 
   1  16   0      310.46      354.45     41.75 o 
   2  16   0       29.01       42.62     27.41 o 
   3  16   0      734.91      929.83     45.50 o 
   4  16   0      158.33      157.88     35.15 o 
   5  16   0       93.66       62.64     39.23 o 
   6  16   0      404.16      383.77     68.10 o 
   7  16   0      145.89       51.80     59.75 o 
   1  17   0     1481.72     1419.13     73.10 o 
   2  17   0      835.29      894.65     79.80 o 
   3  17   0      324.74      385.06     47.62 o 
   4  17   0     1035.80     1101.83     59.99 o 
   5  17   0      666.39      724.69     82.43 o 
   6  17   0       75.95        6.70     42.92 o 
   7  17   0      288.54      116.91    142.27 o 
   0  18   0      112.86      109.07     67.30 o 
   1  18   0        1.43      -13.94     38.29 o 
   2  18   0        9.57      -27.81     32.83 o 
   3  18   0      122.39       31.93     47.80 o 
   4  18   0      187.81       91.84     43.07 o 
   5  18   0       44.96       14.63     52.80 o 
   6  18   0       50.43      -32.96     90.76 o 
   1  19   0      556.92      638.84     70.22 o 
   2  19   0      443.34      442.46     64.63 o 
   3  19   0        8.71       -6.40     37.62 o 
   4  19   0      440.61      427.99     54.51 o 
   5  19   0      256.18      128.73    100.76 o 
   0  20   0      780.99      599.55     89.03 o 
   1  20   0      212.83      265.89     74.19 o 
   2  20   0       94.26      110.49     51.47 o 
   3  20   0      592.42      641.34     82.08 o 
   4  20   0      268.97      193.97     49.76 o 
   5  20   0       59.65      -31.89     96.67 o 
   1  21   0        2.96      -64.37     48.39 o 
   2  21   0        4.25      -46.42     47.47 o 
   3  21   0        0.09       50.26     49.83 o 
   0  22   0      446.40      448.54     99.55 o 
   1  22   0      106.24       82.26     54.15 o 
 -11   1   1     1025.27      973.54     76.24 o 
 -10   1   1      771.37      885.21     75.90 o 
  -9   1   1     1230.94     1310.40     61.42 o 
  -8   1   1     2339.13     2291.73     57.78 o 
  -7   1   1     1206.80     1147.70     42.85 o 
  -6   1   1     3276.84     3530.89     58.99 o 
  -5   1   1    10192.43    10253.26    108.63 o 
  -4   1   1     9557.12     9659.69     95.16 o 
  -3   1   1     1394.11     1463.52     38.77 o 
  -2   1   1    19760.93    20032.86    247.32 o 
  -1   1   1    14331.51    15084.28    126.29 o 
   0   1   1        1.70       -6.35      5.85 o 
   1   1   1    53288.91    55324.98    644.59 o 
   2   1   1     7773.38     8066.92    104.79 o 
   3   1   1     1323.47     1378.44     46.73 o 
   4   1   1    16109.25    16567.20    197.69 o 
   5   1   1     7083.21     7108.04    112.87 o 
   6   1   1       58.47       96.34     33.43 o 
   7   1   1     1472.31     1480.65     56.47 o 
   8   1   1     2845.36     3081.28     75.70 o 
   9   1   1       49.59       19.78     30.92 o 
  10   1   1      678.36      698.38     69.76 o 
  11   1   1      590.76      504.07     68.23 o 
 -11   2   1        0.76        6.13     48.72 o 
 -10   2   1     1614.51     1566.38     68.72 o 
  -9   2   1     1685.78     1798.23     67.57 o 
  -8   2   1      343.21      272.83     33.29 o 
  -7   2   1     4626.70     4325.45     70.52 o 
  -6   2   1     4221.33     4325.51     65.59 o 
  -5   2   1       89.47      143.34     19.31 o 
  -4   2   1     4420.82     4050.54     60.56 o 
  -3   2   1     9881.50     9925.99    104.24 o 
  -2   2   1     6239.45     6205.27     69.99 o 
  -1   2   1    14820.44    15296.32    458.44 o 
   0   2   1    21791.16    21889.59    140.68 o 
   1   2   1      211.62      225.83     17.00 o 
   2   2   1    11195.47    11434.58    197.65 o 
   3   2   1    15847.47    15665.72    283.00 o 
   4   2   1     2949.93     2972.70     64.83 o 
   5   2   1      454.01      450.32     50.08 o 
   6   2   1     3364.60     3174.70     70.04 o 
   7   2   1     1028.37     1045.52     51.57 o 
   8   2   1      302.44      323.89     38.86 o 
   9   2   1     1520.95     1361.91     61.76 o 
  10   2   1      363.12      388.32     49.68 o 
  11   2   1        7.98      -48.75     44.59 o 
 -11   3   1       16.61        5.64     46.58 o 
 -10   3   1       45.39      127.02     40.78 o 
  -9   3   1      529.20      567.66     50.71 o 
  -8   3   1      148.12      188.04     36.95 o 
  -7   3   1       61.60      156.86     24.73 o 
  -6   3   1     1436.36     1405.15     54.38 o 
  -5   3   1        7.42       -4.65     17.88 o 
  -4   3   1      782.74      765.51     31.53 o 
  -3   3   1     1254.24     1475.26     52.55 o 
  -2   3   1     3531.05     3461.52     55.04 o 
  -1   3   1       27.12       13.26     12.40 o 
   0   3   1     2675.94     2480.75     25.05 o 
   1   3   1    16117.75    16719.92    137.34 o 
   2   3   1      304.11      392.83     22.87 o 
   3   3   1     1193.26     1350.12     37.71 o 
   4   3   1      481.48      629.75     47.90 o 
   5   3   1     1239.58     1290.38     44.12 o 
   6   3   1       87.01       81.58     26.28 o 
   7   3   1       16.16       40.60     28.48 o 
   8   3   1      271.49      259.28     51.18 o 
   9   3   1       24.12       16.28     42.41 o 
  10   3   1        5.75       20.61     36.86 o 
 -11   4   1        0.29      -66.22     44.14 o 
 -10   4   1     1748.62     1617.25     71.53 o 
  -9   4   1     2520.28     2342.43     76.53 o 
  -8   4   1        2.24       16.43     30.65 o 
  -7   4   1     5163.75     5642.02    125.24 o 
  -6   4   1     6570.09     6727.79    104.77 o 
  -5   4   1        2.34       13.48     18.59 o 
  -4   4   1     5880.97     5939.22    106.03 o 
  -3   4   1    11947.74    11855.86    232.84 o 
  -2   4   1       86.43       64.81     17.52 o 
  -1   4   1       16.24       45.90      8.11 o 
   0   4   1    25734.29    25975.00    214.92 o 
   1   4   1    10879.80    11511.66     90.19 o 
   2   4   1    12334.19    11722.99    118.80 o 
   3   4   1    24864.61    25948.04    242.07 o 
   4   4   1     5200.15     5104.00     86.37 o 
   5   4   1     3941.16     4245.69     74.00 o 
   6   4   1     4929.08     5002.54     84.35 o 
   7   4   1      783.80      954.25     66.26 o 
   8   4   1      396.01      397.80     55.52 o 
   9   4   1     1744.67     1710.45     85.29 o 
  10   4   1      565.57      632.56     56.78 o 
 -11   5   1      612.11      675.03     78.63 o 
 -10   5   1      109.61       19.82     36.69 o 
  -9   5   1      104.65       85.41     35.47 o 
  -8   5   1     1683.87     1700.69     65.04 o 
  -7   5   1      109.03      131.28     42.00 o 
  -6   5   1      501.65      562.08     51.37 o 
  -5   5   1     5237.17     4829.04    213.63 o 
  -4   5   1     2733.81     2283.92     66.25 o 
  -3   5   1      277.50      306.81     30.97 o 
  -2   5   1     8031.25     8523.77    101.30 o 
  -1   5   1    11471.30    11189.08     88.41 o 
   0   5   1      783.76      877.97     20.30 o 
   1   5   1      187.14      220.50     15.86 o 
   2   5   1     2911.88     2749.96     42.64 o 
   3   5   1      855.77      904.30     45.54 o 
   4   5   1     4754.25     4631.15     69.37 o 
   5   5   1     1767.72     1599.66     46.46 o 
   6   5   1      154.92      223.18     30.66 o 
   7   5   1     1942.73     2060.46     84.69 o 
   8   5   1      802.19      957.89    115.98 o 
   9   5   1        1.62      -11.31     42.88 o 
  10   5   1      251.67      184.38     60.93 o 
 -11   6   1        5.04      -19.57     38.57 o 
 -10   6   1      251.58      122.85     72.20 o 
  -9   6   1      458.77      462.29     48.90 o 
  -8   6   1       29.98       77.02     45.09 o 
  -7   6   1      393.65      460.02     55.89 o 
  -6   6   1      516.40      625.27     53.05 o 
  -5   6   1       15.83       48.69     31.43 o 
  -4   6   1     2305.91     2192.97     67.01 o 
  -3   6   1     4342.31     4239.61     69.83 o 
  -2   6   1      345.36      313.81     31.75 o 
  -1   6   1     2567.31     2753.59     36.24 o 
   0   6   1     2803.42     2678.80     31.91 o 
   1   6   1     3107.59     3057.50     35.10 o 
   2   6   1     4664.87     4802.61     51.05 o 
   3   6   1      992.53      977.36     50.17 o 
   4   6   1        2.38       16.85     24.11 o 
   5   6   1     1585.45     1541.93     79.62 o 
   6   6   1      787.17      889.22    120.07 o 
   7   6   1        0.89       -2.64     44.46 o 
   8   6   1        0.19       -5.79     39.97 o 
   9   6   1      283.74      296.94     61.20 o 
  10   6   1       81.52       20.85     57.31 o 
 -11   7   1      800.45      885.44     66.46 o 
 -10   7   1      179.16      214.90     51.98 o 
  -9   7   1      500.93      568.69     59.87 o 
  -8   7   1     5540.69     5905.15    195.58 o 
  -7   7   1      588.74      754.26     74.38 o 
  -6   7   1     1523.63     1489.89     74.58 o 
  -5   7   1    10062.91     9776.43    482.70 o 
  -4   7   1     3974.80     3749.40    162.88 o 
  -3   7   1     2211.81     2226.45     52.95 o 
  -2   7   1    16789.38    16172.65    171.28 o 
  -1   7   1    14716.09    14579.48    153.15 o 
   0   7   1     1455.65     1387.57     24.88 o 
   1   7   1    18209.69    18484.46    173.86 o 
   2   7   1    16650.48    17242.41    149.50 o 
   3   7   1     2075.58     2206.32     94.46 o 
   4   7   1     6158.37     6372.98    135.25 o 
   5   7   1     3919.87     4102.01    100.65 o 
   6   7   1        7.51       47.76     36.21 o 
   7   7   1     2441.55     2526.85     93.00 o 
   8   7   1     1299.99     1087.87     74.96 o 
   9   7   1      244.25      305.09     72.37 o 
  10   7   1      348.97      320.13     74.24 o 
 -10   8   1       36.56        7.91     69.57 o 
  -9   8   1      351.49      257.44     60.14 o 
  -8   8   1      191.08      322.23     80.63 o 
  -7   8   1      801.16      961.65     71.76 o 
  -6   8   1     2368.29     2425.00     86.70 o 
  -5   8   1      124.83      287.41    106.63 o 
  -4   8   1     2603.60     2448.36     75.43 o 
  -3   8   1      424.72      499.51     33.81 o 
  -2   8   1      135.53      167.22     16.74 o 
  -1   8   1     3614.96     4089.84     54.24 o 
   0   8   1     3528.85     3666.37     40.39 o 
   1   8   1     2874.32     2971.14     37.40 o 
   2   8   1     1062.77     1064.02     27.14 o 
   3   8   1     7308.09     7041.77    165.93 o 
   4   8   1       33.45       46.23     30.29 o 
   5   8   1      396.64      494.06     51.15 o 
   6   8   1      866.60      989.77     68.17 o 
   7   8   1       99.97       99.76     43.84 o 
   8   8   1       50.49       74.22     50.70 o 
   9   8   1      132.82       81.08     74.72 o 
  10   8   1      195.55      173.31     65.52 o 
 -10   9   1       38.24      -53.58     56.54 o 
  -9   9   1      329.98      385.11    105.51 o 
  -8   9   1     1959.33     1800.73     87.15 o 
  -7   9   1      107.03      117.35     49.00 o 
  -6   9   1      188.98      285.51     49.68 o 
  -5   9   1     2033.63     2152.17    145.86 o 
  -4   9   1      581.17      676.16     55.96 o 
  -3   9   1      295.39      239.37     35.80 o 
  -2   9   1     2589.32     2779.73     42.42 o 
  -1   9   1     2646.52     2841.44     36.54 o 
   0   9   1     1238.08     1228.16     26.19 o 
   1   9   1     6008.05     6204.75     59.04 o 
   2   9   1     8671.59     8457.99     79.91 o 
   3   9   1       78.92       78.71     22.98 o 
   4   9   1     1420.26     1297.11    102.74 o 
   5   9   1     1039.07      947.37     62.90 o 
   6   9   1       19.57       56.84     40.41 o 
   7   9   1      975.10     1001.24    110.64 o 
   8   9   1      513.27      654.47     75.40 o 
   9   9   1       45.11       -3.14     53.35 o 
  10   9   1      117.84        2.45     58.34 o 
 -10  10   1      691.36      672.97    112.32 o 
  -9  10   1     1244.76     1022.61     80.20 o 
  -8  10   1        6.99      -64.30     44.18 o 
  -7  10   1     2071.47     1873.59     86.09 o 
  -6  10   1     1569.04     1566.75     85.55 o 
  -5  10   1        1.51       -8.17     37.02 o 
  -4  10   1     4944.92     4681.68    123.12 o 
  -3  10   1     6530.68     6243.99     97.68 o 
  -2  10   1     2886.35     2610.30     42.75 o 
  -1  10   1     5679.63     5766.55     57.02 o 
   0  10   1     6975.62     6650.72     62.66 o 
   1  10   1     2200.83     2309.90     35.54 o 
   2  10   1     1973.29     1929.51     33.43 o 
   3  10   1     9176.94     9452.10    231.18 o 
   4  10   1      432.64      616.27     50.52 o 
   5  10   1      896.47      889.92     72.09 o 
   6  10   1     4580.22     4349.53    117.74 o 
   7  10   1      840.70      885.62     76.26 o 
   8  10   1      397.23      462.04     72.45 o 
   9  10   1      769.86      805.60    140.62 o 
 -10  11   1       12.09      -88.01     58.67 o 
  -9  11   1       18.28      -58.88     53.06 o 
  -8  11   1       99.28       48.39     73.49 o 
  -7  11   1      213.89      263.23     54.93 o 
  -6  11   1      102.37      145.48     48.03 o 
  -5  11   1      142.20      121.51     44.61 o 
  -4  11   1       47.00       82.33     29.11 o 
  -3  11   1      112.47      101.79     28.12 o 
  -2  11   1      996.74      923.08     29.57 o 
  -1  11   1      111.39      134.75     15.00 o 
   0  11   1        2.10       -2.84     11.47 o 
   1  11   1      176.10      233.17     17.90 o 
   2  11   1       91.17       59.86     14.65 o 
   3  11   1      128.09      103.81     21.45 o 
   4  11   1      108.51      148.01     39.47 o 
   5  11   1      500.65      501.88     62.91 o 
   6  11   1        0.41      -28.14     41.41 o 
   7  11   1       74.55       -6.39     54.84 o 
   8  11   1      105.44       25.22     56.30 o 
   9  11   1        0.24      -45.04     67.75 o 
  -9  12   1      543.35      520.25    152.74 o 
  -8  12   1       64.30      -61.58     78.02 o 
  -7  12   1     1105.72     1011.59     98.54 o 
  -6  12   1      409.90      288.41     54.97 o 
  -5  12   1      142.21      232.63     76.43 o 
  -4  12   1     2505.05     2546.02     71.02 o 
  -3  12   1     2930.18     2906.32     60.61 o 
  -2  12   1     1315.94     1556.59     37.34 o 
  -1  12   1     1962.47     1884.47     35.02 o 
   0  12   1     4032.40     3809.77     48.26 o 
   1  12   1      362.38      432.37     22.31 o 
   2  12   1     1836.88     1906.64     42.46 o 
   3  12   1     5242.46     5370.47    127.78 o 
   4  12   1      114.00      131.14     42.51 o 
   5  12   1      173.48      170.00     48.95 o 
   6  12   1     1144.19     1240.76     89.86 o 
   7  12   1      515.92      437.32     67.91 o 
   8  12   1      125.58       74.26     59.38 o 
   9  12   1      244.21      162.69     68.63 o 
  -9  13   1      260.07      161.20    101.18 o 
  -8  13   1     1025.14      766.68     75.59 o 
  -7  13   1     1041.66      850.11    107.25 o 
  -6  13   1      209.05      134.11     50.06 o 
  -5  13   1     2110.68     2016.93     85.62 o 
  -4  13   1     1458.49     1563.19     61.61 o 
  -3  13   1      185.50      135.92     28.10 o 
  -2  13   1     4639.66     5025.15     78.79 o 
  -1  13   1     2021.18     1997.87     37.31 o 
   0  13   1      247.12      384.98     22.21 o 
   1  13   1     6087.19     6253.55     67.04 o 
   2  13   1     2608.47     2656.25     50.40 o 
   3  13   1        0.95       13.79     19.37 o 
   4  13   1     1725.03     1344.70     71.67 o 
   5  13   1      747.99      731.44     67.51 o 
   6  13   1        0.64      -64.71     43.14 o 
   7  13   1      634.83      628.83     74.42 o 
   8  13   1      841.24      822.97    221.75 o 
  -9  14   1        0.01      -83.50     55.67 o 
  -8  14   1       21.74      -61.81     51.00 o 
  -7  14   1       21.33      -56.20     47.22 o 
  -6  14   1        9.13      -43.02     55.93 o 
  -5  14   1        3.21      -22.33     42.01 o 
  -4  14   1       12.11       22.36     27.66 o 
  -3  14   1      237.02      168.18     30.96 o 
  -2  14   1       31.25       47.27     24.70 o 
  -1  14   1       28.34       40.68     22.67 o 
   0  14   1       75.32       34.64     20.31 o 
   1  14   1        9.92       10.80     17.50 o 
   2  14   1        0.32        4.91     18.31 o 
   3  14   1      402.50      273.95     28.83 o 
   4  14   1       24.76       41.89     33.13 o 
   5  14   1       99.07       45.80     42.94 o 
   6  14   1       11.68      -53.85     56.44 o 
   7  14   1        1.33      -75.43     50.29 o 
   8  14   1        0.38      -62.48     53.84 o 
  -8  15   1      589.15      542.01    165.59 o 
  -7  15   1      287.10      206.35    124.05 o 
  -6  15   1      259.64      172.49     95.07 o 
  -5  15   1     1237.39      920.67     69.48 o 
  -4  15   1      678.95      593.18     44.05 o 
  -3  15   1        4.07       31.76     27.88 o 
  -2  15   1     2680.20     2782.21     63.66 o 
  -1  15   1     1383.09     1385.07     47.32 o 
   0  15   1      273.37      316.79     28.42 o 
   1  15   1     1921.76     1973.05     51.91 o 
   2  15   1     1443.25     1718.80     50.27 o 
   3  15   1       12.21        1.60     27.23 o 
   4  15   1     1282.77     1297.98     50.75 o 
   5  15   1      486.54      460.78     63.98 o 
   6  15   1        0.25     -116.11     77.41 o 
   7  15   1      466.19      534.36     73.00 o 
   8  15   1      413.18      316.38    159.15 o 
  -8  16   1        2.62      -83.52     55.68 o 
  -7  16   1      389.34      290.02    109.27 o 
  -6  16   1      735.41      823.27     80.90 o 
  -5  16   1       26.66       24.57     30.09 o 
  -4  16   1      768.96      798.31     46.67 o 
  -3  16   1     1786.61     1924.61     57.41 o 
  -2  16   1      106.94      165.64     30.96 o 
  -1  16   1      760.50      838.58     43.80 o 
   0  16   1     1552.90     1549.57     57.22 o 
   1  16   1       83.71       33.87     31.74 o 
   2  16   1      450.11      572.35     73.01 o 
   3  16   1      948.00      927.26     54.06 o 
   4  16   1      458.21      336.87     46.70 o 
   5  16   1      377.27      326.11     48.17 o 
   6  16   1      576.52      444.45     92.83 o 
   7  16   1      187.22       -9.76     63.80 o 
  -7  17   1        0.16      -72.69     48.46 o 
  -6  17   1      101.46       22.42     41.34 o 
  -5  17   1       22.05      -46.18     30.78 o 
  -4  17   1        5.00      -15.50     30.82 o 
  -3  17   1        0.07      -13.06     28.02 o 
  -2  17   1       15.96       -9.35     26.09 o 
  -1  17   1        8.64       -6.32     38.48 o 
   0  17   1       71.89       59.91     58.73 o 
   1  17   1       38.40       41.88     41.32 o 
   2  17   1      105.60      100.33     37.95 o 
   3  17   1       44.83       53.18     37.89 o 
   4  17   1      109.42      136.50     43.06 o 
   5  17   1        4.15      -45.67     63.63 o 
   6  17   1        0.22      -43.02    128.78 o 
   7  17   1        1.28     -126.43     90.59 o 
  -6  18   1      782.10      840.10     62.84 o 
  -5  18   1        5.77      -47.00     31.33 o 
  -4  18   1      551.50      559.05     48.07 o 
  -3  18   1     1028.83     1402.18     63.70 o 
  -2  18   1       30.02      -40.18     33.45 o 
  -1  18   1      367.65      342.25     55.11 o 
   0  18   1     1268.19     1351.89     74.87 o 
   1  18   1      346.05      424.97     58.32 o 
   2  18   1      632.71      607.48     52.95 o 
   3  18   1     1194.95     1042.33     59.06 o 
   4  18   1      325.66      168.63     57.38 o 
   5  18   1      322.34      164.28     58.16 o 
   6  18   1      425.66      240.37     65.06 o 
  -6  19   1       16.64      -87.69     73.66 o 
  -5  19   1      288.92      146.79     99.88 o 
  -4  19   1      122.20       27.53     43.20 o 
  -3  19   1       72.58       88.33     43.33 o 
  -2  19   1      334.96      300.53     58.92 o 
  -1  19   1      292.63      320.33     59.30 o 
   0  19   1       36.47      -21.70     41.58 o 
   1  19   1      440.67      503.40     64.55 o 
   2  19   1      279.69      356.62     59.49 o 
   3  19   1        3.34      -20.73     62.03 o 
   4  19   1      211.23      181.48     47.13 o 
   5  19   1      271.71      149.34     58.40 o 
  -5  20   1        4.02      -47.02     65.68 o 
  -4  20   1        4.28      -61.30     40.87 o 
  -3  20   1      159.62       74.97     67.05 o 
  -2  20   1        0.05      -27.60     44.42 o 
  -1  20   1       83.14       91.10     52.82 o 
   0  20   1      173.17      150.99     53.95 o 
   1  20   1       19.69      -22.44     43.93 o 
   2  20   1      119.43      195.39     55.87 o 
   3  20   1       65.78      129.59     53.99 o 
   4  20   1       32.34      -44.51     84.25 o 
  -3  21   1      114.13       68.68     54.52 o 
  -2  21   1      559.17      571.64    105.12 o 
  -1  21   1      321.91      254.81     56.03 o 
   0  21   1       24.85      -25.77     47.84 o 
   1  21   1      594.14      503.20     66.99 o 
   2  21   1      255.00      240.83     66.49 o 
   3  21   1        2.08        3.64     72.79 o 
  -1  22   1       40.40       15.08     50.69 o 
   0  22   1       83.35       15.46     49.77 o 
   1  22   1        2.18      -63.44     77.16 o 
 -11   0   2      339.78      374.80     90.09 o 
 -10   0   2     1415.93     1520.37    123.63 o 
  -9   0   2     2181.94     1960.50     83.59 o 
  -8   0   2     1596.64     1626.30     73.20 o 
  -7   0   2     7401.70     7080.60    130.03 o 
  -6   0   2     8727.89     8315.66    135.57 o 
  -5   0   2       26.32       40.38     25.04 o 
  -4   0   2    20748.47    20855.21    251.15 o 
  -3   0   2    20697.48    21100.71    248.33 o 
  -2   0   2    15811.11    16220.17    193.62 o 
  -1   0   2    46948.81    47954.44    549.72 o 
   0   0   2     4032.79     4123.81     63.90 o 
   1   0   2      164.17      199.10     33.65 o 
   2   0   2     8493.91     8680.35    139.33 o 
   3   0   2    16640.60    17496.68    294.29 o 
   4   0   2     3975.38     4309.38    120.66 o 
   5   0   2     3297.95     2897.96    103.19 o 
   6   0   2    10917.46    10431.67    222.90 o 
   7   0   2      798.66      655.20     82.19 o 
   8   0   2      598.07      872.00     93.67 o 
   9   0   2     1360.09     1338.14     76.18 o 
  10   0   2      602.77      493.28     88.52 o 
 -11   1   2      310.94      270.43     62.80 o 
 -10   1   2       76.24       27.55     47.46 o 
  -9   1   2      132.26      224.62     41.01 o 
  -8   1   2     1180.16     1467.04     49.27 o 
  -7   1   2      594.39      719.89     37.85 o 
  -6   1   2      853.59      935.13     36.28 o 
  -5   1   2     1984.33     1847.07     40.67 o 
  -4   1   2      366.28      513.30     36.05 o 
  -3   1   2     4251.21     4481.61     54.69 o 
  -2   1   2    20369.46    20741.58    169.72 o 
  -1   1   2     2458.28     2495.47     29.05 o 
   0   1   2     4090.59     4002.79     38.93 o 
   1   1   2     3813.53     3726.83    126.40 o 
   2   1   2      691.36      745.24     52.97 o 
   3   1   2     1267.66     1342.54     51.54 o 
   4   1   2     1828.09     1942.58     59.84 o 
   5   1   2      767.93      876.97     50.40 o 
   6   1   2      345.96      426.90     44.25 o 
   7   1   2      786.83      879.24     61.42 o 
   8   1   2      122.16      167.57     77.07 o 
   9   1   2       11.52       16.52     41.49 o 
  10   1   2      128.99      168.56     47.79 o 
 -11   2   2       66.66       79.91     51.99 o 
 -10   2   2      346.60      389.02     50.12 o 
  -9   2   2     1946.51     1989.74     70.90 o 
  -8   2   2      905.43     1082.46     58.27 o 
  -7   2   2     2631.49     2620.56     55.67 o 
  -6   2   2     1990.86     1980.21     45.37 o 
  -5   2   2      388.65      553.76     49.43 o 
  -4   2   2     8627.21     8273.25     85.42 o 
  -3   2   2        6.65       21.21     13.81 o 
  -2   2   2     3346.45     3289.85    124.52 o 
  -1   2   2     9864.48    10048.53     79.54 o 
   0   2   2    25327.04    26411.40    206.62 o 
   1   2   2      589.83      530.09     24.37 o 
   2   2   2     3332.13     3322.52     98.96 o 
   3   2   2    12208.50    12973.26    130.47 o 
   4   2   2       36.40       39.57     26.07 o 
   5   2   2     2005.63     1936.88     63.00 o 
   6   2   2     2930.70     2871.42     79.66 o 
   7   2   2      119.70      103.59     41.50 o 
   8   2   2      308.16      278.86     41.03 o 
   9   2   2      579.10      519.96     60.93 o 
  10   2   2      183.82      174.93     41.39 o 
 -11   3   2     1197.18     1094.14     68.18 o 
 -10   3   2      331.62      451.85     52.93 o 
  -9   3   2     1340.62     1225.54     59.94 o 
  -8   3   2     5569.24     5682.95    106.04 o 
  -7   3   2      677.95      695.26     37.00 o 
  -6   3   2     2788.37     2751.81     51.49 o 
  -5   3   2     9573.50     9479.25    139.37 o 
  -4   3   2      357.58      359.54     20.64 o 
  -3   3   2     3518.49     4082.90     55.11 o 
  -2   3   2    20584.69    21814.86    286.30 o 
  -1   3   2    38882.55    40791.09    350.76 o 
   0   3   2       25.12        7.82     10.79 o 
   1   3   2    14751.57    14661.58    144.73 o 
   2   3   2    12655.83    13389.77    162.22 o 
   3   3   2     3516.62     3483.91    106.89 o 
   4   3   2    15536.78    15599.59    195.31 o 
   5   3   2     3173.84     3402.88     79.52 o 
   6   3   2      376.06      437.65     44.83 o 
   7   3   2     3539.72     3433.68    171.92 o 
   8   3   2     1011.78      934.08     69.19 o 
   9   3   2       14.01      -32.39     38.79 o 
  10   3   2      731.03      746.07     74.85 o 
 -11   4   2        1.31      -20.16     40.00 o 
 -10   4   2      448.12      382.34     58.70 o 
  -9   4   2       97.04      192.80     47.45 o 
  -8   4   2        5.60       61.07     32.41 o 
  -7   4   2      904.89      859.77     46.36 o 
  -6   4   2      496.62      555.53     30.52 o 
  -5   4   2        3.42       58.58     16.79 o 
  -4   4   2       19.08       17.41     13.07 o 
  -3   4   2     3338.75     3598.80     68.35 o 
  -2   4   2       88.70      145.01     11.43 o 
  -1   4   2     1913.66     1741.00     64.62 o 
   0   4   2       14.79       12.82     10.23 o 
   1   4   2        0.85      -20.63     13.75 o 
   2   4   2       16.10       35.99     26.68 o 
   3   4   2      600.65      577.77     64.78 o 
   4   4   2      613.11      759.95     48.05 o 
   5   4   2        5.78       21.66     21.89 o 
   6   4   2      334.44      336.56     35.69 o 
   7   4   2      394.58      367.31     52.71 o 
   8   4   2      116.78      175.96     47.75 o 
   9   4   2      127.40      100.20    113.19 o 
  10   4   2        0.06       33.05     47.69 o 
 -11   5   2      422.91      465.85    120.90 o 
 -10   5   2       79.91       95.72     43.51 o 
  -9   5   2      998.87      918.19     62.65 o 
  -8   5   2     4068.96     3695.36     87.25 o 
  -7   5   2       59.90      134.32     36.67 o 
  -6   5   2     2526.34     2496.87     62.19 o 
  -5   5   2     8093.33     8141.65    136.35 o 
  -4   5   2     1496.90     1472.22     42.00 o 
  -3   5   2     5013.00     4693.19     73.75 o 
  -2   5   2     3103.12     2818.68     45.21 o 
  -1   5   2     2167.38     2292.46     32.43 o 
   0   5   2     1045.66      805.77     19.06 o 
   1   5   2    10318.41    10324.51     86.18 o 
   2   5   2     7340.49     7990.76     82.97 o 
   3   5   2       97.85       85.86     19.41 o 
   4   5   2     7114.48     7048.48     95.68 o 
   5   5   2     3604.54     3389.83     67.99 o 
   6   5   2      195.10      358.86     48.96 o 
   7   5   2     1221.01     1331.68     74.69 o 
   8   5   2      556.90      751.05     68.16 o 
   9   5   2       81.92      105.88     49.20 o 
  10   5   2      447.35      519.71     72.73 o 
 -11   6   2       27.02      -40.60     50.89 o 
 -10   6   2     1567.38     1598.90     71.27 o 
  -9   6   2      950.49      949.37     57.97 o 
  -8   6   2       13.04       51.63     56.31 o 
  -7   6   2     8850.98     9064.41    159.02 o 
  -6   6   2     4939.44     4996.03     89.00 o 
  -5   6   2      281.11      355.48     42.08 o 
  -4   6   2     7553.92     7273.44    127.54 o 
  -3   6   2     9823.39     9594.16    135.81 o 
  -2   6   2       44.61       66.31     19.19 o 
  -1   6   2     5699.63     5585.83     55.42 o 
   0   6   2    17150.64    17726.42    127.09 o 
   1   6   2     2180.09     2212.99     30.89 o 
   2   6   2     8969.83     8960.68    110.60 o 
   3   6   2     8537.74     8734.42    104.85 o 
   4   6   2      237.52      235.56     26.35 o 
   5   6   2     3917.22     3767.05     76.89 o 
   6   6   2     2755.54     2969.82    109.32 o 
   7   6   2      168.49      282.56     51.03 o 
   8   6   2      477.48      544.72     65.40 o 
   9   6   2     1203.39     1102.45     80.65 o 
  10   6   2      139.50      100.00     58.04 o 
 -11   7   2       42.56      -70.06     54.84 o 
 -10   7   2        1.94      -17.81     36.40 o 
  -9   7   2       87.23      138.08     38.62 o 
  -8   7   2      159.40      195.54     38.57 o 
  -7   7   2      128.16      272.12    118.11 o 
  -6   7   2        0.06        8.16     33.27 o 
  -5   7   2      134.24       90.67     35.11 o 
  -4   7   2      142.66      225.54     35.67 o 
  -3   7   2      412.18      595.08     78.01 o 
  -2   7   2     1281.66     1429.25     43.83 o 
  -1   7   2      645.76      564.22     34.61 o 
   0   7   2       17.42       13.04      9.66 o 
   1   7   2       32.40       24.82     10.82 o 
   2   7   2        1.68        1.45     13.39 o 
   3   7   2      174.16      195.96     23.03 o 
   4   7   2        4.76      -13.92     25.01 o 
   5   7   2       19.70       66.66     34.02 o 
   6   7   2        0.39       17.29     39.81 o 
   7   7   2        1.25       45.44     75.42 o 
   8   7   2        7.68      -36.08     45.50 o 
   9   7   2        2.35       19.72     63.77 o 
  10   7   2        0.53      -68.78     45.86 o 
 -11   8   2       31.72      -22.18     58.83 o 
 -10   8   2     1393.99     1213.96     85.49 o 
  -9   8   2      827.29      797.89     54.74 o 
  -8   8   2        2.04        6.64     30.33 o 
  -7   8   2     4148.34     4103.01    181.05 o 
  -6   8   2     3273.54     2983.79    168.36 o 
  -5   8   2      288.98      647.17    161.03 o 
  -4   8   2     5066.73     5609.16     92.36 o 
  -3   8   2     5326.39     4993.61     83.22 o 
  -2   8   2      122.59      142.69     23.74 o 
  -1   8   2     6271.25     6288.74     79.26 o 
   0   8   2    12161.20    12118.07     93.19 o 
   1   8   2      158.70      261.00     17.89 o 
   2   8   2     4819.12     4559.10     66.54 o 
   3   8   2     6209.13     6013.57     83.75 o 
   4   8   2      425.36      403.59     43.38 o 
   5   8   2     4230.01     4399.75    193.76 o 
   6   8   2     1635.11     1744.72     80.30 o 
   7   8   2      258.81      292.27     81.58 o 
   8   8   2      416.48      363.99     65.11 o 
   9   8   2      892.44      849.09     78.44 o 
 -10   9   2       45.31      -76.24     52.27 o 
  -9   9   2      720.97      662.68     76.92 o 
  -8   9   2     1209.98     1158.75     78.72 o 
  -7   9   2      195.30      127.73     50.97 o 
  -6   9   2     3485.72     3336.46    150.95 o 
  -5   9   2     4096.76     4113.51    244.93 o 
  -4   9   2      350.95      480.64     37.96 o 
  -3   9   2      830.06      765.79     41.34 o 
  -2   9   2     6014.05     5627.75    109.09 o 
  -1   9   2     1530.10     1606.95     27.29 o 
   0   9   2     1135.62     1092.51     25.51 o 
   1   9   2    10115.56    10244.63     85.12 o 
   2   9   2     2393.03     2396.23     36.99 o 
   3   9   2       59.88       45.37     19.67 o 
   4   9   2     5178.12     5251.59    297.37 o 
   5   9   2     1476.12     1586.87    108.03 o 
   6   9   2       28.92       51.44     42.60 o 
   7   9   2      569.67      687.54     70.08 o 
   8   9   2     1219.54     1132.09     85.93 o 
   9   9   2       11.18      -15.39     54.64 o 
 -10  10   2      117.79       39.80     57.68 o 
  -9  10   2       12.02      -39.42     58.43 o 
  -8  10   2        0.53      -11.09     80.23 o 
  -7  10   2      351.22      346.36     57.76 o 
  -6  10   2       54.66       44.11     41.13 o 
  -5  10   2       59.01      120.72     43.63 o 
  -4  10   2      250.50      242.78     33.52 o 
  -3  10   2      548.71      664.53     42.12 o 
  -2  10   2      634.46      618.63     40.20 o 
  -1  10   2      277.91      297.41     16.69 o 
   0  10   2      111.61      101.18     13.96 o 
   1  10   2      112.61      158.29     15.64 o 
   2  10   2        6.36       -8.27     12.48 o 
   3  10   2      212.33      293.25     23.98 o 
   4  10   2       88.85      117.34     38.14 o 
   5  10   2      153.68      245.32     47.16 o 
   6  10   2      349.24      418.47     59.92 o 
   7  10   2        7.34      -41.50     47.87 o 
   8  10   2        4.62      -48.28     48.60 o 
   9  10   2       17.53      -26.75     57.47 o 
 -10  11   2        0.11      -85.62     57.08 o 
  -9  11   2      719.90      660.01     78.65 o 
  -8  11   2     1831.18     1736.61     92.10 o 
  -7  11   2      558.20      704.82     89.98 o 
  -6  11   2     3095.10     2726.13    144.51 o 
  -5  11   2     3186.60     3102.06     99.84 o 
  -4  11   2      942.64      917.35     51.14 o 
  -3  11   2     1100.31     1194.89     41.70 o 
  -2  11   2     6211.79     5998.65     67.93 o 
  -1  11   2     1860.85     1739.00     31.37 o 
   0  11   2      469.98      532.51     21.63 o 
   1  11   2     9737.13     9612.51     84.99 o 
   2  11   2     4042.97     3780.19     49.13 o 
   3  11   2      537.29      623.74     48.41 o 
   4  11   2     5624.30     5751.94    123.04 o 
   5  11   2     1995.43     2080.37    152.94 o 
   6  11   2      137.22      118.42     49.65 o 
   7  11   2     1238.85     1140.95    144.90 o 
   8  11   2      743.80      728.34     81.78 o 
   9  11   2       22.10      -77.69     51.79 o 
 -10  12   2      260.97       88.56     63.00 o 
  -9  12   2      316.17      183.79     92.94 o 
  -8  12   2        7.22      -75.59     50.39 o 
  -7  12   2      217.98      185.53     62.26 o 
  -6  12   2     1436.48     1429.22     79.74 o 
  -5  12   2      122.74       68.12     47.49 o 
  -4  12   2     1285.04     1450.17     58.75 o 
  -3  12   2     2183.89     2272.63     54.97 o 
  -2  12   2       46.39       67.62     22.21 o 
  -1  12   2     2472.94     2473.57     50.20 o 
   0  12   2     1500.54     1724.73     59.67 o 
   1  12   2       30.42       66.48     17.50 o 
   2  12   2     1067.65      999.32     34.34 o 
   3  12   2     1739.86     1651.15     42.75 o 
   4  12   2      215.38      282.94     95.88 o 
   5  12   2      274.75      299.67     53.46 o 
   6  12   2      808.68      803.84     68.45 o 
   7  12   2       39.66       49.84     51.52 o 
   8  12   2      173.58      105.74     62.92 o 
  -9  13   2       99.28      -12.50     57.92 o 
  -8  13   2      211.05      241.47     61.27 o 
  -7  13   2      294.09      260.83     60.21 o 
  -6  13   2      314.12      300.79     60.02 o 
  -5  13   2      119.03      158.27     39.30 o 
  -4  13   2       27.51       14.18     31.01 o 
  -3  13   2      305.35      459.13     35.98 o 
  -2  13   2     1265.62     1133.05     44.31 o 
  -1  13   2       60.25       78.97     20.30 o 
   0  13   2      107.93      111.05     20.54 o 
   1  13   2      697.96      728.49     31.73 o 
   2  13   2      293.68      324.16     30.49 o 
   3  13   2       94.84      130.28     23.90 o 
   4  13   2     1168.94     1025.12     64.38 o 
   5  13   2      134.22      153.02     48.21 o 
   6  13   2       20.34      -67.86     45.24 o 
   7  13   2       97.17       68.49     56.83 o 
   8  13   2       99.78      -32.65     50.24 o 
  -9  14   2      459.06      255.41    143.00 o 
  -8  14   2       88.04       67.26    125.39 o 
  -7  14   2     1023.35      921.91     78.86 o 
  -6  14   2     1545.83     1429.57     83.00 o 
  -5  14   2      159.57      140.72     39.97 o 
  -4  14   2     2758.04     2585.66     63.85 o 
  -3  14   2     2705.95     2983.06     65.83 o 
  -2  14   2       44.33       73.64     25.79 o 
  -1  14   2     4329.22     4424.00     74.09 o 
   0  14   2     2022.10     1903.35     43.83 o 
   1  14   2      102.23       69.44     22.79 o 
   2  14   2      876.28      907.32     40.32 o 
   3  14   2     2398.77     2329.11     57.66 o 
   4  14   2       94.60       61.83     34.50 o 
   5  14   2      417.92      367.00     58.42 o 
   6  14   2     1149.95     1084.60     77.08 o 
   7  14   2      231.10      153.44     61.61 o 
   8  14   2      211.44      246.37    104.20 o 
  -8  15   2      222.01       75.93     96.72 o 
  -7  15   2       26.85      -46.58     75.73 o 
  -6  15   2        2.28      -50.62     46.86 o 
  -5  15   2     1303.22     1148.44     50.52 o 
  -4  15   2      264.69      221.31     40.93 o 
  -3  15   2       46.36       94.03     29.42 o 
  -2  15   2      605.34      696.43     42.87 o 
  -1  15   2      271.26      319.78     32.49 o 
   0  15   2      681.59      634.94     50.48 o 
   1  15   2      352.81      377.67     33.18 o 
   2  15   2      355.99      333.37     33.16 o 
   3  15   2      121.69      178.94     30.50 o 
   4  15   2      174.33      178.09     51.68 o 
   5  15   2      167.64      116.64     52.53 o 
   6  15   2        1.10      -68.95     45.96 o 
   7  15   2      236.12       89.13     81.94 o 
  -8  16   2       28.58      -81.42     54.28 o 
  -7  16   2      565.65      426.10    146.39 o 
  -6  16   2      382.13      424.63     71.12 o 
  -5  16   2      295.44      291.09     39.73 o 
  -4  16   2      356.22      348.74     40.13 o 
  -3  16   2      274.34      190.74     34.08 o 
  -2  16   2       20.05       -0.56     27.45 o 
  -1  16   2      322.02      358.09     39.39 o 
   0  16   2      660.87      682.61     46.70 o 
   1  16   2      267.29      208.41     30.43 o 
   2  16   2      474.66      571.79     39.37 o 
   3  16   2      702.88      868.22     44.59 o 
   4  16   2        0.45      -66.38     44.25 o 
   5  16   2      297.88      227.32     73.32 o 
   6  16   2      194.32      151.01     97.20 o 
   7  16   2       37.13     -112.93     93.11 o 
  -7  17   2       77.00      -76.31     70.16 o 
  -6  17   2      175.21      114.83     43.42 o 
  -5  17   2     1312.13     1469.18     57.44 o 
  -4  17   2      192.83      173.44     35.91 o 
  -3  17   2      199.11      156.22     34.93 o 
  -2  17   2     1625.37     1766.59     56.55 o 
  -1  17   2      596.64      648.46     47.56 o 
   0  17   2      244.40      291.72     38.40 o 
   1  17   2     1574.62     1698.50    102.88 o 
   2  17   2     1061.21     1149.04     83.96 o 
   3  17   2      328.24      428.25     81.51 o 
   4  17   2      972.58     1146.25     77.95 o 
   5  17   2      478.31      352.00     82.17 o 
   6  17   2       26.02      -61.73     64.92 o 
  -7  18   2       10.99      -78.04     62.62 o 
  -6  18   2        0.36      -39.71     63.61 o 
  -5  18   2        0.99      -22.95     44.93 o 
  -4  18   2       86.15       41.34     34.28 o 
  -3  18   2      166.42      105.38     33.53 o 
  -2  18   2        0.73      -18.23     27.62 o 
  -1  18   2       36.13       51.83     32.10 o 
   0  18   2      142.92       57.53     45.44 o 
   1  18   2       11.15      -10.81     45.02 o 
   2  18   2       98.06       69.90     38.42 o 
   3  18   2       12.20      -35.45     36.21 o 
   4  18   2       24.42      -28.54     48.95 o 
   5  18   2        0.71      -43.29    119.62 o 
  -6  19   2      116.23       32.37     43.49 o 
  -5  19   2      509.53      527.17     65.98 o 
  -4  19   2        0.47      -34.57     32.41 o 
  -3  19   2      171.41      227.91     38.67 o 
  -2  19   2      561.41      690.61     70.96 o 
  -1  19   2      327.59      326.26     88.02 o 
   0  19   2      161.53      212.09     83.20 o 
   1  19   2      305.35      329.68     90.09 o 
   2  19   2      343.62      211.70     53.76 o 
   3  19   2       88.88       58.92     71.52 o 
   4  19   2      372.95      297.68     63.66 o 
   5  19   2       99.83      -27.46     48.68 o 
  -5  20   2        0.02      -44.73     43.09 o 
  -4  20   2      627.15      573.45     71.01 o 
  -3  20   2      434.85      377.89     60.07 o 
  -2  20   2        0.10       -4.22     45.56 o 
  -1  20   2      394.64      414.34     65.18 o 
   0  20   2      605.69      593.64     71.29 o 
   1  20   2        6.18      -53.78     41.14 o 
   2  20   2      381.56      266.66     84.41 o 
   3  20   2      434.86      330.92     81.49 o 
   4  20   2       22.48      -65.95     43.97 o 
  -3  21   2        0.32      -38.58     49.85 o 
  -2  21   2        0.88      -25.20     46.72 o 
  -1  21   2        0.24      -66.59     44.40 o 
   0  21   2        5.47      -25.64     47.02 o 
   1  21   2       21.65      -29.33     45.26 o 
   2  21   2        3.82       38.69     47.26 o 
 -12   1   3      588.70      662.72     83.53 o 
 -11   1   3      999.86     1018.34    120.80 o 
 -10   1   3        0.49      -18.35     41.65 o 
  -9   1   3     1014.09      985.98     56.56 o 
  -8   1   3     6470.37     6206.29     91.41 o 
  -7   1   3        4.93       20.52     22.71 o 
  -6   1   3     4811.93     4292.81     65.37 o 
  -5   1   3    11519.12    11871.05    118.99 o 
  -4   1   3      498.59      530.89     28.35 o 
  -3   1   3    20252.40    19831.52    169.26 o 
  -2   1   3      756.51      606.42     40.77 o 
  -1   1   3       95.77      116.22     16.01 o 
   0   1   3     8310.77     8456.09     84.18 o 
   1   1   3    12896.48    12456.76    130.86 o 
   2   1   3     3388.70     3121.33     54.46 o 
   3   1   3      372.57      612.09     63.52 o 
   4   1   3    10144.95     9958.81    147.10 o 
   5   1   3     2009.54     2090.71     70.97 o 
   6   1   3      374.79      536.98     50.61 o 
   7   1   3     4337.43     4363.56    105.67 o 
   8   1   3      290.69      260.05     54.49 o 
   9   1   3       57.16       54.06     44.76 o 
  10   1   3      380.31      236.84     70.72 o 
 -11   2   3      255.37      319.89     65.61 o 
 -10   2   3      920.30     1002.13     60.11 o 
  -9   2   3      325.14      309.44     43.81 o 
  -8   2   3      475.55      816.08     44.35 o 
  -7   2   3     5500.24     5843.36     82.73 o 
  -6   2   3     4040.27     3906.60     81.67 o 
  -5   2   3       89.58      176.21     21.18 o 
  -4   2   3    17885.54    18274.29    186.95 o 
  -3   2   3    10667.39     9798.45     95.57 o 
  -2   2   3     3187.92     3190.08     49.51 o 
  -1   2   3    13151.61    13170.85    114.24 o 
   0   2   3    18211.78    18156.45    151.34 o 
   1   2   3        3.86      -11.13     14.42 o 
   2   2   3     8829.67     9305.14    160.45 o 
   3   2   3     9455.14     9839.24    203.47 o 
   4   2   3      422.03      486.69     41.77 o 
   5   2   3     2724.32     3023.03     80.14 o 
   6   2   3     3400.14     3716.17     92.50 o 
   7   2   3        0.77       25.42     39.89 o 
   8   2   3      905.85     1005.48     71.67 o 
   9   2   3      662.38      719.84     65.64 o 
  10   2   3      129.42       88.65     49.22 o 
 -11   3   3       46.55      -36.60     41.53 o 
 -10   3   3       13.99       -3.63     35.51 o 
  -9   3   3        5.04        8.22     33.64 o 
  -8   3   3      337.91      418.66     52.57 o 
  -7   3   3      309.38      496.00     40.75 o 
  -6   3   3       97.57      229.06     24.30 o 
  -5   3   3     1264.38     1212.19     35.86 o 
  -4   3   3        0.41       22.94     15.41 o 
  -3   3   3     1942.44     1924.06     52.24 o 
  -2   3   3      735.75      540.79     30.96 o 
  -1   3   3     2242.48     2351.06     32.25 o 
   0   3   3     1408.24     1478.78     31.82 o 
   1   3   3     3787.71     4032.39     52.95 o 
   2   3   3      696.06      761.53     62.49 o 
   3   3   3      350.46      580.13     51.34 o 
   4   3   3     1921.58     2093.27     73.18 o 
   5   3   3        5.78       30.58     32.35 o 
   6   3   3        0.93       25.84     36.36 o 
   7   3   3      371.11      372.68     51.55 o 
   8   3   3       58.34       71.38     43.42 o 
   9   3   3        6.97      -15.74     39.21 o 
  10   3   3        9.92      -59.17     65.48 o 
 -11   4   3      268.55      158.23     44.96 o 
 -10   4   3     2041.77     2061.69    118.43 o 
  -9   4   3     1410.64     1250.91     60.51 o 
  -8   4   3     1030.61      904.71     61.30 o 
  -7   4   3     9041.81     8519.10    205.07 o 
  -6   4   3     4301.69     4306.08     85.49 o 
  -5   4   3     1064.17      971.50     32.79 o 
  -4   4   3    13711.95    14346.24    250.94 o 
  -3   4   3     6621.63     6706.33     99.88 o 
  -2   4   3      194.92      192.30     13.70 o 
  -1   4   3     6450.96     6480.02     59.79 o 
   0   4   3    13122.47    12772.00    114.28 o 
   1   4   3       29.84        9.53     16.11 o 
   2   4   3    13914.91    14022.01    177.02 o 
   3   4   3     9992.26     9636.20    442.52 o 
   4   4   3       25.31       44.84     25.45 o 
   5   4   3     4156.11     4114.33     92.88 o 
   6   4   3     3501.23     3649.66    145.10 o 
   7   4   3        5.77      -37.48     35.98 o 
   8   4   3      988.61      954.50     78.83 o 
   9   4   3      737.23      826.17     77.65 o 
 -11   5   3      288.27      254.82     50.45 o 
 -10   5   3       73.55       64.53     40.10 o 
  -9   5   3     1201.41     1067.22     57.50 o 
  -8   5   3     1021.01      972.57     53.57 o 
  -7   5   3      953.11     1075.21     92.60 o 
  -6   5   3     2113.32     2145.86     45.64 o 
  -5   5   3     4552.85     4638.88    115.88 o 
  -4   5   3        4.40       23.84     13.81 o 
  -3   5   3     2007.36     2155.95     51.44 o 
  -2   5   3     9839.81     9996.25     97.47 o 
  -1   5   3        5.80       12.14     11.19 o 
   0   5   3      164.75      210.46     17.37 o 
   1   5   3     9133.10     9340.68    109.03 o 
   2   5   3     3279.94     3202.73     59.30 o 
   3   5   3      868.64      827.12     47.27 o 
   4   5   3     1459.83     1353.69     87.35 o 
   5   5   3     1711.30     1821.48     67.93 o 
   6   5   3      966.46      913.77     50.84 o 
   7   5   3      354.91      412.37     56.55 o 
   8   5   3      295.34      386.05     60.50 o 
   9   5   3       27.01       -6.59     47.14 o 
 -11   6   3       67.25      -32.19     55.40 o 
 -10   6   3      472.14      344.91     48.91 o 
  -9   6   3      493.48      584.39     51.08 o 
  -8   6   3       39.38       68.78     38.25 o 
  -7   6   3     1854.36     1899.84    102.77 o 
  -6   6   3      228.01      345.25     33.94 o 
  -5   6   3      445.88      493.96     33.29 o 
  -4   6   3     3485.10     3425.25     96.45 o 
  -3   6   3      227.11      293.74     23.59 o 
  -2   6   3       59.29       19.84     18.82 o 
  -1   6   3      401.53      346.98     18.10 o 
   0   6   3     1019.19     1163.44     23.23 o 
   1   6   3      261.93      313.60     25.96 o 
   2   6   3       29.33       -1.83     17.00 o 
   3   6   3     1432.93     1510.56     45.03 o 
   4   6   3        2.94       -4.54     28.32 o 
   5   6   3      101.40      118.83     29.92 o 
   6   6   3      629.60      798.19    110.92 o 
   7   6   3       42.41       45.71     41.68 o 
   8   6   3      229.30      180.52     56.46 o 
   9   6   3       18.71      -19.06     47.31 o 
 -11   7   3      688.68      858.15     89.37 o 
 -10   7   3       74.77      -70.65     47.10 o 
  -9   7   3     2342.71     2599.03    102.48 o 
  -8   7   3     1914.61     1824.94     67.27 o 
  -7   7   3      315.43      257.02     48.80 o 
  -6   7   3     6974.39     6652.45    137.92 o 
  -5   7   3    10094.27     9586.46    196.98 o 
  -4   7   3      204.82      222.07     20.24 o 
  -3   7   3     5613.02     5638.63    153.11 o 
  -2   7   3    19185.65    18553.72    230.79 o 
  -1   7   3      851.83      753.38     24.57 o 
   0   7   3     4266.53     4091.11     43.67 o 
   1   7   3    11449.27    11672.99    102.98 o 
   2   7   3     4006.18     4089.58     59.00 o 
   3   7   3     1790.43     1913.56     59.64 o 
   4   7   3     5475.43     5751.42    119.82 o 
   5   7   3     2571.15     2480.83     87.06 o 
   6   7   3      573.02      700.27     63.23 o 
   7   7   3     2210.71     2405.06     98.80 o 
   8   7   3      847.99      949.26     76.63 o 
   9   7   3       52.25       18.54     59.01 o 
 -11   8   3        2.04      -48.01     58.97 o 
 -10   8   3      466.10      375.59    128.72 o 
  -9   8   3      226.76      284.27     63.11 o 
  -8   8   3      311.70      198.68     53.66 o 
  -7   8   3     1088.86     1002.67     73.50 o 
  -6   8   3      685.45      757.91     60.92 o 
  -5   8   3      926.21     1067.61    132.69 o 
  -4   8   3      159.81      196.47     19.47 o 
  -3   8   3     1052.83     1049.38     45.59 o 
  -2   8   3       56.70       45.49     13.83 o 
  -1   8   3     2788.42     2887.43     41.85 o 
   0   8   3      473.91      494.66     29.75 o 
   1   8   3      134.57      242.86     16.41 o 
   2   8   3     1774.93     1793.07     40.75 o 
   3   8   3      486.82      570.39     52.69 o 
   4   8   3       12.13       -0.45     33.11 o 
   5   8   3      561.77      681.13     85.61 o 
   6   8   3      337.52      333.39     56.74 o 
   7   8   3       99.35      125.84     52.05 o 
   8   8   3       96.84       70.00     62.63 o 
   9   8   3      360.56      348.72     88.30 o 
 -11   9   3      103.00       18.08     64.75 o 
 -10   9   3       11.06      -71.85     51.95 o 
  -9   9   3      790.37      832.66    112.85 o 
  -8   9   3      402.44      436.94     64.81 o 
  -7   9   3       26.73        7.35     44.03 o 
  -6   9   3     3245.24     3333.94    103.87 o 
  -5   9   3     4062.46     4318.24    140.12 o 
  -4   9   3      100.41      124.54     28.67 o 
  -3   9   3     1017.21     1025.11     46.51 o 
  -2   9   3     1868.95     1726.44     34.71 o 
  -1   9   3        0.69       -1.27     12.68 o 
   0   9   3      255.08      286.68     19.82 o 
   1   9   3     2988.67     2765.74     39.54 o 
   2   9   3     1527.18     1559.08     36.10 o 
   3   9   3      828.12      741.87     52.10 o 
   4   9   3     1610.18     1605.48     71.54 o 
   5   9   3     1079.23     1110.34    158.23 o 
   6   9   3      776.29      954.08    150.36 o 
   7   9   3      794.80      905.81     74.95 o 
   8   9   3      103.83       73.06     52.82 o 
   9   9   3        2.14      -71.30     60.33 o 
 -10  10   3     1168.78     1048.00     88.28 o 
  -9  10   3      574.84      606.82     85.72 o 
  -8  10   3      141.99      127.26     61.84 o 
  -7  10   3     1897.91     1732.35     87.23 o 
  -6  10   3     2525.02     2525.71    156.91 o 
  -5  10   3     1575.19     1653.96    104.11 o 
  -4  10   3     5125.50     5163.40     96.00 o 
  -3  10   3     2975.57     2939.67     69.98 o 
  -2  10   3      239.89      284.76     20.50 o 
  -1  10   3     7276.73     7021.42     74.08 o 
   0  10   3     4681.94     4976.04     53.59 o 
   1  10   3       56.75       69.64     14.92 o 
   2  10   3     5776.47     5750.92     68.96 o 
   3  10   3     3975.64     4096.39     84.18 o 
   4  10   3        4.59        6.01     35.86 o 
   5  10   3     2893.59     3014.80     99.98 o 
   6  10   3     1380.51     1409.61    125.95 o 
   7  10   3       30.11       -2.40     50.16 o 
   8  10   3      264.82      267.14     66.88 o 
 -10  11   3        2.07      -76.42     50.94 o 
  -9  11   3        4.93      -33.70     84.99 o 
  -8  11   3      198.70       92.81     64.75 o 
  -7  11   3        0.51      -19.36     44.79 o 
  -6  11   3        1.17        2.01     47.02 o 
  -5  11   3      206.77      174.95     41.95 o 
  -4  11   3      252.98      200.06     35.86 o 
  -3  11   3      126.18      139.92     25.40 o 
  -2  11   3      754.10      745.18     48.37 o 
  -1  11   3     2131.51     1805.24     38.43 o 
   0  11   3      374.75      435.90     25.98 o 
   1  11   3      444.24      561.92     55.30 o 
   2  11   3       93.57       65.53     18.89 o 
   3  11   3       56.51       58.95     23.74 o 
   4  11   3     1161.89      992.16     65.42 o 
   5  11   3       15.76      -10.64     41.09 o 
   6  11   3       24.36        7.41     45.37 o 
   7  11   3       43.69       32.98     59.43 o 
   8  11   3       67.83       -4.13     55.61 o 
 -10  12   3      486.47      575.71     82.04 o 
  -9  12   3      147.62       45.04     60.91 o 
  -8  12   3      108.57       26.96     55.88 o 
  -7  12   3      571.89      548.79     74.52 o 
  -6  12   3     1255.64     1177.69    149.22 o 
  -5  12   3      780.17      805.60     87.30 o 
  -4  12   3     2375.01     2288.66     70.05 o 
  -3  12   3     2048.76     2049.53     53.45 o 
  -2  12   3      765.66      841.75     44.75 o 
  -1  12   3     4511.41     4301.55     69.21 o 
   0  12   3      871.92      889.66     32.67 o 
   1  12   3       50.62       65.95     19.24 o 
   2  12   3     3163.16     2973.17     60.39 o 
   3  12   3     1119.64     1096.14     43.54 o 
   4  12   3      204.30      242.53     47.14 o 
   5  12   3     1435.10     1503.44     78.03 o 
   6  12   3     1142.49     1155.68     78.61 o 
   7  12   3        0.13      -20.68     52.31 o 
   8  12   3      136.60       56.41     61.73 o 
  -9  13   3      354.02      233.71     69.46 o 
  -8  13   3     1283.54     1154.05    124.55 o 
  -7  13   3        9.69      -58.52     71.56 o 
  -6  13   3     1545.18     1577.42     85.81 o 
  -5  13   3     3811.76     4030.38     94.10 o 
  -4  13   3      409.19      492.04     38.50 o 
  -3  13   3     1556.47     1702.06     52.21 o 
  -2  13   3     3543.71     3674.99     68.24 o 
  -1  13   3      443.28      517.89     29.07 o 
   0  13   3     1176.10     1276.79     39.26 o 
   1  13   3     1928.86     1953.46     45.31 o 
   2  13   3      650.27      758.38     47.50 o 
   3  13   3       58.21       -2.23     28.46 o 
   4  13   3     2298.71     2253.16    148.56 o 
   5  13   3      494.57      480.56     62.71 o 
   6  13   3      118.03      181.38     57.78 o 
   7  13   3      747.61      916.16     85.29 o 
  -9  14   3        3.86      -79.23     52.82 o 
  -8  14   3       44.71      -49.97     52.17 o 
  -7  14   3        0.83      -69.77     46.51 o 
  -6  14   3        8.40      -11.18     49.38 o 
  -5  14   3      259.16      385.31     48.93 o 
  -4  14   3       34.55       47.21     28.70 o 
  -3  14   3       39.64       23.82     26.42 o 
  -2  14   3        4.23       -0.53     22.86 o 
  -1  14   3       70.25       44.92     24.44 o 
   0  14   3       33.23       39.25     20.37 o 
   1  14   3       40.20       50.86     22.93 o 
   2  14   3      159.75      114.75     26.74 o 
   3  14   3        9.93        1.40     29.19 o 
   4  14   3       51.65        8.63     42.78 o 
   5  14   3       16.41       64.28     76.20 o 
   6  14   3        0.63      -32.81     83.99 o 
   7  14   3       35.54      -48.06     54.30 o 
  -8  15   3      864.17      607.83    170.30 o 
  -7  15   3       14.49      -77.31     51.54 o 
  -6  15   3      911.35      893.40     78.42 o 
  -5  15   3     1965.10     1929.28     59.42 o 
  -4  15   3       38.42       33.49     29.53 o 
  -3  15   3     1217.20     1163.38     48.79 o 
  -2  15   3      841.23     1027.19     53.59 o 
  -1  15   3      223.35      226.83     30.73 o 
   0  15   3      484.56      498.73     31.91 o 
   1  15   3     2003.36     2217.00     55.49 o 
   2  15   3      487.01      565.12     38.77 o 
   3  15   3       29.50        3.94     30.02 o 
   4  15   3     1258.45     1146.53     71.95 o 
   5  15   3      129.60       89.76     51.12 o 
   6  15   3      134.87       81.86     90.09 o 
   7  15   3      314.78      194.96     99.33 o 
  -8  16   3       29.20      -14.73     59.70 o 
  -7  16   3      692.34      597.58    159.43 o 
  -6  16   3      101.72       28.07     55.89 o 
  -5  16   3        1.46      -41.49     28.69 o 
  -4  16   3     1432.50     1471.46     55.35 o 
  -3  16   3      708.92      805.01     46.78 o 
  -2  16   3       24.05       -1.48     24.69 o 
  -1  16   3      940.32      961.77     44.54 o 
   0  16   3     1826.47     1638.17     60.01 o 
   1  16   3       45.49       56.39     25.26 o 
   2  16   3      538.19      569.38     41.73 o 
   3  16   3     1015.22      867.75     52.90 o 
   4  16   3       12.77      -20.03     44.91 o 
   5  16   3      465.72      412.61     64.73 o 
   6  16   3      304.12      248.23     59.93 o 
  -7  17   3        0.79      -12.45     53.97 o 
  -6  17   3       10.70      -54.23     85.58 o 
  -5  17   3       42.48      -19.99     46.86 o 
  -4  17   3       15.73        2.04     30.64 o 
  -3  17   3       21.34       -4.11     28.15 o 
  -2  17   3       38.75       22.79     35.28 o 
  -1  17   3       10.35       -7.25     28.42 o 
   0  17   3      101.92       98.07     32.67 o 
   1  17   3       48.60       21.59     29.00 o 
   2  17   3        3.35      -10.50     24.72 o 
   3  17   3        0.52        3.50     31.82 o 
   4  17   3       66.17       24.53     48.24 o 
   5  17   3        0.22      -70.17     46.78 o 
  -7  18   3      748.93      698.95    133.09 o 
  -6  18   3       82.93       14.12     81.66 o 
  -5  18   3       46.47       52.98     40.02 o 
  -4  18   3     1274.66     1557.76     59.82 o 
  -3  18   3      459.29      577.35     46.52 o 
  -2  18   3        7.82       -8.63     28.18 o 
  -1  18   3      968.56     1042.18     55.07 o 
   0  18   3     1147.59     1193.40     57.04 o 
   1  18   3      101.23       95.51     41.34 o 
   2  18   3      445.35      472.37     49.26 o 
   3  18   3      918.61     1116.68    116.29 o 
   4  18   3       10.40      -17.15     84.63 o 
   5  18   3      311.26      191.92     58.09 o 
  -6  19   3       78.72      -46.40     49.16 o 
  -5  19   3      191.73      144.67     39.16 o 
  -4  19   3      136.75      153.11     38.67 o 
  -3  19   3      148.18      244.83     50.55 o 
  -2  19   3      417.47      474.87     49.91 o 
  -1  19   3       63.33       56.12     33.93 o 
   0  19   3      182.98      220.55     53.84 o 
   1  19   3      398.14      366.82     82.19 o 
   2  19   3      114.98        6.72     64.78 o 
   3  19   3      125.61       73.13     80.54 o 
   4  19   3      135.19       40.67     81.38 o 
  -5  20   3       17.74        0.18     48.90 o 
  -4  20   3      246.85      233.33     41.55 o 
  -3  20   3        0.38      -18.33     33.57 o 
  -2  20   3       20.06       -1.11     45.98 o 
  -1  20   3       38.28        6.97     48.07 o 
   0  20   3       62.68      -35.67     72.12 o 
   1  20   3       52.35       19.65     69.71 o 
   2  20   3        3.96        0.28     61.87 o 
   3  20   3      136.56       69.43     70.38 o 
  -3  21   3      258.14      315.45     63.81 o 
  -2  21   3      417.66      381.35    103.36 o 
  -1  21   3       79.22        1.46     75.25 o 
   0  21   3      216.90      118.08     80.91 o 
   1  21   3      434.99      207.78     84.83 o 
 -11   0   4      520.74      517.91    104.42 o 
 -10   0   4     1542.15     1621.38    122.00 o 
  -9   0   4      496.48      435.20     57.50 o 
  -8   0   4     1073.66      920.62     63.73 o 
  -7   0   4     8795.10     8364.94    147.46 o 
  -6   0   4     1891.80     2205.38     70.70 o 
  -5   0   4     6543.69     6514.31    114.89 o 
  -4   0   4    26700.13    27234.22    537.18 o 
  -3   0   4     2902.28     2818.93     65.81 o 
  -2   0   4     2929.66     3432.39    127.77 o 
  -1   0   4    10412.97    10127.83    108.13 o 
   0   0   4     3500.67     3351.21     49.31 o 
   1   0   4      373.57      400.61     47.59 o 
   2   0   4    10758.37    10080.00    202.69 o 
   3   0   4     8112.68     8386.50    129.68 o 
   4   0   4       43.57       11.70     47.14 o 
   5   0   4     5414.43     5282.21    156.83 o 
   6   0   4     2770.70     2422.16    119.09 o 
   7   0   4        2.71      -16.52     59.63 o 
   8   0   4     2033.88     2016.61    121.95 o 
   9   0   4      814.49     1024.68    117.30 o 
 -12   1   4      188.89       73.34     61.29 o 
 -11   1   4      110.25       20.73     47.98 o 
 -10   1   4        9.37        8.25     45.49 o 
  -9   1   4      600.07      772.23     69.38 o 
  -8   1   4      984.97      896.08     65.16 o 
  -7   1   4       36.46       84.46     25.13 o 
  -6   1   4     1094.01     1242.02     41.92 o 
  -5   1   4     1874.62     1927.61     44.70 o 
  -4   1   4      225.76      284.40     26.15 o 
  -3   1   4     1827.50     1764.01     38.30 o 
  -2   1   4     2418.05     2373.20     40.85 o 
  -1   1   4        6.58       48.64     11.13 o 
   0   1   4      648.02      520.78     24.41 o 
   1   1   4      647.71      657.05     62.23 o 
   2   1   4      552.43      596.13     62.60 o 
   3   1   4      971.01      902.38     52.34 o 
   4   1   4     1629.45     1990.24     71.43 o 
   5   1   4      402.07      630.83     53.90 o 
   6   1   4      111.60      314.46     73.21 o 
   7   1   4      346.11      466.11     56.66 o 
   8   1   4       86.12      102.33     50.91 o 
   9   1   4       34.41       31.80     73.80 o 
 -12   2   4        0.91      -61.85     53.44 o 
 -11   2   4      216.93      186.60     59.30 o 
 -10   2   4      689.09      765.26     60.76 o 
  -9   2   4      178.51      164.85     39.33 o 
  -8   2   4      386.93      493.38     38.12 o 
  -7   2   4     2846.41     2723.42     62.73 o 
  -6   2   4      392.33      443.98     29.85 o 
  -5   2   4      124.44      201.48     23.42 o 
  -4   2   4     9322.58     9253.13     98.28 o 
  -3   2   4     1991.56     1842.14     38.75 o 
  -2   2   4     7287.71     6704.17     64.70 o 
  -1   2   4     3659.09     3575.10     42.87 o 
   0   2   4     2724.47     2842.21     43.51 o 
   1   2   4      821.34      861.88     60.36 o 
   2   2   4     3221.36     3021.06     58.45 o 
   3   2   4     2482.70     2339.96    102.01 o 
   4   2   4        2.84       48.36     30.50 o 
   5   2   4     2604.22     2613.63     83.28 o 
   6   2   4      667.96      864.22     63.19 o 
   7   2   4        6.00      -58.94     39.29 o 
   8   2   4      739.71      800.34     71.69 o 
   9   2   4      164.22      160.32     69.51 o 
 -11   3   4      418.27      429.05     55.78 o 
 -10   3   4       64.58       45.80     37.75 o 
  -9   3   4     2390.50     2413.68     87.45 o 
  -8   3   4     4342.00     4362.68     93.78 o 
  -7   3   4       21.89       26.29     23.49 o 
  -6   3   4     4755.69     4586.66     68.97 o 
  -5   3   4    11096.28    10560.60    127.65 o 
  -4   3   4      540.60      566.15     29.40 o 
  -3   3   4    23036.55    22250.79    197.00 o 
  -2   3   4    14521.60    14687.40    117.90 o 
  -1   3   4      818.34      744.23     23.15 o 
   0   3   4     5384.72     4985.33     61.25 o 
   1   3   4     6950.12     6173.91    226.48 o 
   2   3   4       94.11      104.18     25.97 o 
   3   3   4     2765.46     2664.39     72.75 o 
   4   3   4     8739.59     8828.08    225.85 o 
   5   3   4      985.23      913.50     62.14 o 
   6   3   4      719.24      944.72     64.47 o 
   7   3   4     1932.25     2084.06     81.50 o 
   8   3   4      304.15      324.41     87.29 o 
   9   3   4      179.79      149.08     51.42 o 
 -11   4   4       57.26      -30.86     41.33 o 
 -10   4   4       11.66       16.50     59.59 o 
  -9   4   4       41.32       23.69     35.51 o 
  -8   4   4      111.85      115.07     35.88 o 
  -7   4   4      257.85      347.36     38.68 o 
  -6   4   4      561.91      727.65     49.84 o 
  -5   4   4      440.06      537.73     30.31 o 
  -4   4   4     4147.29     4296.64     59.63 o 
  -3   4   4      824.05      903.65     25.93 o 
  -2   4   4       15.55       29.95     10.78 o 
  -1   4   4      439.45      509.51     54.32 o 
   0   4   4     1351.84     1462.70     34.89 o 
   1   4   4       74.05       76.25     21.52 o 
   2   4   4      605.32      629.00     67.13 o 
   3   4   4      974.89     1027.16     53.93 o 
   4   4   4       42.83       66.40     53.42 o 
   5   4   4      379.65      403.86     48.25 o 
   6   4   4       61.69       63.28     40.21 o 
   7   4   4      113.85      190.09     77.49 o 
   8   4   4        4.57       -9.90     42.71 o 
   9   4   4       68.57       65.43     51.04 o 
 -11   5   4      262.49      219.11     63.87 o 
 -10   5   4       58.11        0.97     52.20 o 
  -9   5   4     1545.71     1558.19     65.75 o 
  -8   5   4     1945.25     1896.36     67.48 o 
  -7   5   4       37.49       81.30     38.93 o 
  -6   5   4     4792.29     4457.24     70.64 o 
  -5   5   4     4385.50     4275.29     83.36 o 
  -4   5   4       74.78       78.86     16.98 o 
  -3   5   4     9918.89    10233.97    213.70 o 
  -2   5   4    14785.80    14763.78    120.05 o 
  -1   5   4      267.61      337.27     17.56 o 
   0   5   4     5413.92     5401.90     78.87 o 
   1   5   4     4956.88     4840.70     64.88 o 
   2   5   4      607.20      575.23     47.49 o 
   3   5   4     2400.39     2557.28    186.64 o 
   4   5   4     2496.45     2512.97    115.40 o 
   5   5   4      434.94      516.61     51.79 o 
   6   5   4       37.32       78.92     41.24 o 
   7   5   4     2198.87     2044.50     88.61 o 
   8   5   4      194.46      242.29     56.52 o 
   9   5   4      204.84      202.82    130.35 o 
 -11   6   4      510.44      466.76     72.51 o 
 -10   6   4     1381.36     1088.07     81.11 o 
  -9   6   4      374.77      356.04     63.24 o 
  -8   6   4     1566.68     1719.93     97.66 o 
  -7   6   4     4626.97     4785.65     94.08 o 
  -6   6   4     1927.23     2041.44     61.61 o 
  -5   6   4     1990.70     1856.79     40.89 o 
  -4   6   4     7709.82     7703.89    225.74 o 
  -3   6   4     3713.55     4018.99     59.59 o 
  -2   6   4     1879.11     1624.97     50.10 o 
  -1   6   4    12939.39    12770.96    120.84 o 
   0   6   4     3319.70     3271.28     46.11 o 
   1   6   4      114.05       94.04     20.66 o 
   2   6   4     4904.75     4459.97     75.81 o 
   3   6   4     4798.34     4928.29     99.06 o 
   4   6   4       95.84       70.04     54.59 o 
   5   6   4     1283.40     1350.32     68.48 o 
   6   6   4     2091.11     1950.78     85.22 o 
   7   6   4        9.98        9.58     41.73 o 
   8   6   4      822.05     1037.86    112.57 o 
   9   6   4      432.44      589.75     72.06 o 
 -11   7   4       42.48       39.72     60.89 o 
 -10   7   4        0.49       -0.13     50.20 o 
  -9   7   4        6.17       15.92     49.86 o 
  -8   7   4        4.93       -7.14     45.30 o 
  -7   7   4       48.04       65.66     45.94 o 
  -6   7   4        6.80      -16.65     40.17 o 
  -5   7   4       41.40       66.68     23.84 o 
  -4   7   4       61.29      111.60     21.90 o 
  -3   7   4     1149.62     1118.57     35.49 o 
  -2   7   4        7.00       10.87     13.64 o 
  -1   7   4       77.14       57.14      9.36 o 
   0   7   4       72.51       69.58     14.47 o 
   1   7   4       43.15       30.14     17.59 o 
   2   7   4      334.68      494.70     33.80 o 
   3   7   4      104.42      217.79     84.88 o 
   4   7   4        0.30       -1.62     23.63 o 
   5   7   4        0.84      -21.21     34.83 o 
   6   7   4        0.05       23.76     39.48 o 
   7   7   4        0.68      -10.18     41.37 o 
   8   7   4       14.86      -17.59     48.87 o 
 -11   8   4      580.08      559.76     81.97 o 
 -10   8   4      682.03      640.49     78.62 o 
  -9   8   4      457.85      479.19    101.48 o 
  -8   8   4     1103.23      933.49     74.55 o 
  -7   8   4     3580.81     3405.53    110.10 o 
  -6   8   4     1314.44     1082.26     74.26 o 
  -5   8   4      943.53      877.30     65.35 o 
  -4   8   4     7364.65     6711.22     82.34 o 
  -3   8   4     1064.40      858.83     43.46 o 
  -2   8   4     2160.56     2134.77     37.76 o 
  -1   8   4     6059.08     5608.04     62.40 o 
   0   8   4     1222.55     1004.52     29.37 o 
   1   8   4        7.80        4.57     13.73 o 
   2   8   4     3247.79     3180.93     50.77 o 
   3   8   4     2355.71     2374.95     59.14 o 
   4   8   4      132.84      172.99     30.04 o 
   5   8   4     1524.06     1604.71     78.41 o 
   6   8   4     2178.76     2318.50     96.19 o 
   7   8   4       24.68      -53.32     46.83 o 
   8   8   4      553.63      711.91     79.41 o 
 -11   9   4      407.41      411.58     76.87 o 
 -10   9   4       51.66        7.52     55.28 o 
  -9   9   4      891.62     1000.73     96.64 o 
  -8   9   4      866.40      929.19     80.03 o 
  -7   9   4        2.87      -34.59     46.38 o 
  -6   9   4     1516.67     1668.10     82.50 o 
  -5   9   4     2852.78     2989.95     97.98 o 
  -4   9   4        0.25        4.45     24.52 o 
  -3   9   4     3015.66     2781.44     81.36 o 
  -2   9   4     6702.43     6276.78     69.95 o 
  -1   9   4       37.63       57.45     15.70 o 
   0   9   4     3766.18     3690.77     61.49 o 
   1   9   4     4855.60     4629.60     59.84 o 
   2   9   4      377.10      369.58     25.35 o 
   3   9   4     1960.86     2268.77     58.67 o 
   4   9   4     1652.59     1744.76     75.79 o 
   5   9   4      702.90      784.33     69.03 o 
   6   9   4      590.67      559.44     68.65 o 
   7   9   4      809.78      809.68     80.11 o 
   8   9   4      152.09      136.84     61.41 o 
 -10  10   4        5.01      -76.88     51.26 o 
  -9  10   4       45.79       30.02     57.75 o 
  -8  10   4       22.36       15.69     52.61 o 
  -7  10   4       43.63       25.29     50.58 o 
  -6  10   4       12.06        0.96     44.53 o 
  -5  10   4      290.04      379.44     42.72 o 
  -4  10   4      907.19      821.43     50.28 o 
  -3  10   4        2.01       17.55     15.87 o 
  -2  10   4      445.99      535.34     26.34 o 
  -1  10   4      205.79      168.62     19.42 o 
   0  10   4       13.34       13.13     15.67 o 
   1  10   4       83.39       98.72     21.98 o 
   2  10   4       63.53      100.76     20.12 o 
   3  10   4      273.55      383.36     30.83 o 
   4  10   4      174.06      174.35     44.15 o 
   5  10   4       39.33       37.43     45.23 o 
   6  10   4      157.84      178.30     66.18 o 
   7  10   4        0.15        1.96     46.95 o 
   8  10   4       55.91      -13.72     97.96 o 
 -10  11   4       43.99       -3.81     58.27 o 
  -9  11   4      835.79      977.37    104.51 o 
  -8  11   4     1163.04     1236.56     85.59 o 
  -7  11   4       10.65      -65.53     43.69 o 
  -6  11   4     2198.13     2458.29     98.34 o 
  -5  11   4     3869.77     4202.04    115.34 o 
  -4  11   4        6.70        4.23     30.14 o 
  -3  11   4     4272.94     4130.90     71.12 o 
  -2  11   4     6231.42     6595.58     89.09 o 
  -1  11   4        7.94      -16.09     15.80 o 
   0  11   4     3670.52     3682.30     63.00 o 
   1  11   4     3527.20     3491.57     54.86 o 
   2  11   4      584.70      641.37     36.10 o 
   3  11   4     1449.72     1409.86     47.68 o 
   4  11   4     2185.21     2168.63     84.67 o 
   5  11   4      340.91      333.86     58.17 o 
   6  11   4      498.69      555.39     67.61 o 
   7  11   4      835.97      887.59    134.60 o 
   8  11   4       78.35      -18.14     89.84 o 
 -10  12   4      532.02      481.06     79.45 o 
  -9  12   4       20.95      -85.67     57.11 o 
  -8  12   4       63.95       -8.45     62.71 o 
  -7  12   4     1421.97     1104.64     80.61 o 
  -6  12   4      861.03      921.45     78.05 o 
  -5  12   4      378.37      530.03     50.03 o 
  -4  12   4      979.14      896.62     42.72 o 
  -3  12   4      923.81      938.50     44.36 o 
  -2  12   4      208.75      265.00     28.73 o 
  -1  12   4     1780.65     1608.50     40.06 o 
   0  12   4      899.62      805.96     32.88 o 
   1  12   4        4.30       19.15     18.98 o 
   2  12   4     1370.49     1437.12     72.60 o 
   3  12   4      401.17      565.11     47.33 o 
   4  12   4        3.74      -48.71     70.94 o 
   5  12   4      753.81      849.96     87.71 o 
   6  12   4      236.18      188.06     57.61 o 
   7  12   4        0.60      -49.46     57.64 o 
  -9  13   4       67.88      -79.73     60.72 o 
  -8  13   4      228.16      189.18     86.39 o 
  -7  13   4       17.15      -59.70     52.63 o 
  -6  13   4      274.94      220.26     61.41 o 
  -5  13   4      628.38      687.47     65.89 o 
  -4  13   4      112.55      179.08     31.39 o 
  -3  13   4      688.17      765.75     41.67 o 
  -2  13   4      122.82      105.45     26.61 o 
  -1  13   4        2.70       -1.90     17.98 o 
   0  13   4      200.56      282.00     25.62 o 
   1  13   4       49.01       35.94     23.93 o 
   2  13   4        7.77       30.98     30.47 o 
   3  13   4      175.20      158.56     36.05 o 
   4  13   4      303.84      386.98     60.88 o 
   5  13   4       99.05       32.25     80.01 o 
   6  13   4       73.15      -27.77     83.15 o 
   7  13   4      113.21       37.96     92.94 o 
  -9  14   4       47.57      -91.42     60.95 o 
  -8  14   4      201.64      113.58     63.72 o 
  -7  14   4     1618.85     1447.39     89.96 o 
  -6  14   4      531.60      702.92    108.65 o 
  -5  14   4      910.58      959.79     76.10 o 
  -4  14   4     2988.85     3172.32     70.58 o 
  -3  14   4      656.91      725.04     44.02 o 
  -2  14   4      741.79      755.01     41.56 o 
  -1  14   4     1956.95     1859.28     52.49 o 
   0  14   4     1563.29     1446.91     41.64 o 
   1  14   4       82.98       62.22     25.52 o 
   2  14   4     2010.90     2231.92     68.91 o 
   3  14   4     1179.47     1216.70     56.98 o 
   4  14   4       52.17       29.48     46.79 o 
   5  14   4     1523.63     1351.53     79.53 o 
   6  14   4      418.23      394.51    106.10 o 
  -8  15   4      115.76      -22.76     57.05 o 
  -7  15   4       10.64      -70.90     58.66 o 
  -6  15   4      426.42      369.76    103.75 o 
  -5  15   4      273.46      362.73     40.31 o 
  -4  15   4       74.22       76.85     29.92 o 
  -3  15   4      288.42      296.84     36.13 o 
  -2  15   4      218.10      260.87     37.44 o 
  -1  15   4      132.07      154.67     61.88 o 
   0  15   4       90.49       72.91     23.75 o 
   1  15   4      945.63      845.19     48.31 o 
   2  15   4       30.71        7.51     31.22 o 
   3  15   4        0.86       -5.43     31.48 o 
   4  15   4      352.53      256.70     61.93 o 
   5  15   4        8.35      -21.20     90.31 o 
   6  15   4       64.05       48.99     55.37 o 
  -8  16   4       81.29      -22.17     64.78 o 
  -7  16   4      309.39      255.20     89.45 o 
  -6  16   4       79.91      109.24     43.66 o 
  -5  16   4      260.16      165.57     36.19 o 
  -4  16   4      602.62      756.69     49.40 o 
  -3  16   4      436.48      614.44     48.95 o 
  -2  16   4      128.04      124.28     30.34 o 
  -1  16   4     1046.75     1198.19     56.72 o 
   0  16   4      118.73       86.58     40.79 o 
   1  16   4       39.60       10.14     31.27 o 
   2  16   4      560.49      753.12    144.99 o 
   3  16   4      127.48      106.25     37.66 o 
   4  16   4       10.48      -53.36     48.17 o 
   5  16   4      228.50      160.13     65.62 o 
  -7  17   4        5.08      -41.45     66.50 o 
  -6  17   4      861.24      891.44     61.21 o 
  -5  17   4      761.59      670.87     50.33 o 
  -4  17   4       37.13       -0.36     31.04 o 
  -3  17   4      743.46      950.69     48.73 o 
  -2  17   4     1374.34     1414.33     63.00 o 
  -1  17   4       46.96       60.48     40.55 o 
   0  17   4      681.16      979.61    174.66 o 
   1  17   4     1224.99     1343.18     74.25 o 
   2  17   4        7.48       -5.72     32.25 o 
   3  17   4      234.90      232.10     43.35 o 
   4  17   4      624.94      657.26    176.29 o 
   5  17   4       66.88        8.16     54.32 o 
  -6  18   4       23.55       38.70     39.71 o 
  -5  18   4        5.05      -11.37     32.41 o 
  -4  18   4       52.58       54.60     42.90 o 
  -3  18   4       26.83       85.13     40.68 o 
  -2  18   4        0.94       11.45     34.16 o 
  -1  18   4      116.02       67.79     42.85 o 
   0  18   4      101.75       62.20     70.38 o 
   1  18   4       15.76       18.37     36.60 o 
   2  18   4       59.02       21.49     39.74 o 
   3  18   4      112.51       61.48     38.45 o 
   4  18   4       21.59       38.86     66.46 o 
  -5  19   4      135.06      238.60     51.22 o 
  -4  19   4        1.05      -17.55     39.54 o 
  -3  19   4      445.02      569.37     69.63 o 
  -2  19   4      367.33      445.41     60.51 o 
  -1  19   4        5.74      -22.90     34.40 o 
   0  19   4      196.49      188.04     48.91 o 
   1  19   4      426.99      402.35    151.23 o 
   2  19   4        7.55      -24.36     65.96 o 
   3  19   4       68.08       16.42     50.17 o 
  -4  20   4      417.33      506.38     74.43 o 
  -3  20   4      169.35      258.36     70.74 o 
  -2  20   4       29.60      104.49     47.97 o 
  -1  20   4      427.49      511.45     99.08 o 
   0  20   4      326.64      294.23     91.15 o 
   1  20   4       79.24       43.78     73.01 o 
   2  20   4      303.50      148.15     78.83 o 
  -1  21   4       55.27       51.62     78.67 o 
 -11   1   5      188.66      148.57     54.32 o 
 -10   1   5      266.70      190.77     54.04 o 
  -9   1   5     1970.35     1903.00     67.51 o 
  -8   1   5     1961.59     2037.92     64.28 o 
  -7   1   5      149.71      153.08     28.39 o 
  -6   1   5     4898.47     5220.42     77.24 o 
  -5   1   5     5197.36     4933.11     77.50 o 
  -4   1   5      238.35      266.76     23.86 o 
  -3   1   5     6262.30     6108.50     74.97 o 
  -2   1   5     9241.12     9397.69     98.51 o 
  -1   1   5        0.61      -10.12     11.20 o 
   0   1   5     8282.25     8020.18     77.23 o 
   1   1   5     4841.39     4567.80     91.51 o 
   2   1   5      538.58      651.90     46.13 o 
   3   1   5     5516.25     5504.10    132.05 o 
   4   1   5     2638.35     2892.72     70.27 o 
   5   1   5        1.48        4.46     41.19 o 
   6   1   5     1524.96     1631.86     79.05 o 
   7   1   5     1494.39     1346.15     76.93 o 
   8   1   5      137.68      135.08     56.15 o 
 -11   2   5      725.37      667.62     83.59 o 
 -10   2   5      907.97      801.34     56.87 o 
  -9   2   5       53.71       29.83     35.45 o 
  -8   2   5     1356.56     1124.88     47.46 o 
  -7   2   5     4572.01     4219.67     72.39 o 
  -6   2   5      712.90      716.78     37.97 o 
  -5   2   5     3949.68     3728.10     61.48 o 
  -4   2   5     6779.12     6916.83    109.21 o 
  -3   2   5      569.88      567.31     46.11 o 
  -2   2   5     6453.74     6363.74     65.67 o 
  -1   2   5    11212.49    10781.34     95.10 o 
   0   2   5      609.48      578.84     36.58 o 
   1   2   5     1591.32     1628.84     47.65 o 
   2   2   5     3797.44     3667.05    119.60 o 
   3   2   5     2812.32     2818.57    133.37 o 
   4   2   5       11.17      -27.55     32.73 o 
   5   2   5     1523.29     1542.33     74.64 o 
   6   2   5      748.15      992.30     70.50 o 
   7   2   5        0.15      -41.69     44.33 o 
   8   2   5      675.78      646.36    104.48 o 
 -11   3   5        0.14      -56.52     51.11 o 
 -10   3   5       29.31       21.48     49.39 o 
  -9   3   5       51.83        8.86     33.02 o 
  -8   3   5       36.60        9.17     32.48 o 
  -7   3   5      140.07      153.59     34.45 o 
  -6   3   5       77.37       62.13     23.12 o 
  -5   3   5      439.51      558.37     31.56 o 
  -4   3   5       13.39       57.72     17.93 o 
  -3   3   5      292.73      265.37     21.27 o 
  -2   3   5      144.66      110.87     14.44 o 
  -1   3   5     2449.40     2481.24     39.15 o 
   0   3   5     2804.64     2700.95     47.15 o 
   1   3   5      153.62      138.74     24.08 o 
   2   3   5        2.51       -5.66     25.52 o 
   3   3   5      278.03      345.70     42.83 o 
   4   3   5       10.10       11.82     42.41 o 
   5   3   5      589.45      790.58     81.58 o 
   6   3   5       36.57      121.34     45.38 o 
   7   3   5      142.31      210.14     92.80 o 
   8   3   5        1.07       28.44     75.03 o 
 -11   4   5     1371.42     1294.89     85.58 o 
 -10   4   5     1240.91     1345.44    168.20 o 
  -9   4   5       12.01      -32.45     34.09 o 
  -8   4   5     1886.36     2128.17    113.98 o 
  -7   4   5     5257.41     5309.50    124.04 o 
  -6   4   5      920.45      874.96     65.87 o 
  -5   4   5     2498.36     2675.18     55.27 o 
  -4   4   5    15276.21    13474.30    135.99 o 
  -3   4   5     4835.58     4956.42     62.72 o 
  -2   4   5     6277.98     6091.68     83.06 o 
  -1   4   5    20597.01    20618.54    244.53 o 
   0   4   5     1503.65     1438.84     37.46 o 
   1   4   5     2376.79     2202.88     52.17 o 
   2   4   5     5686.68     5650.32     91.17 o 
   3   4   5     1448.01     1540.66     99.27 o 
   4   4   5      335.04      502.91     77.77 o 
   5   4   5     1602.27     1660.46     77.76 o 
   6   4   5     1252.00     1257.26     71.61 o 
   7   4   5       78.32      104.98     77.72 o 
   8   4   5      706.00      746.97    114.11 o 
 -11   5   5      285.84      218.64     66.49 o 
 -10   5   5      190.62       67.14     56.81 o 
  -9   5   5     1038.35      961.36    104.06 o 
  -8   5   5      820.02      945.31    116.54 o 
  -7   5   5       10.93       48.00     32.81 o 
  -6   5   5     2571.74     2610.36     53.80 o 
  -5   5   5     1645.10     1387.83     46.26 o 
  -4   5   5        1.46       22.30     15.66 o 
  -3   5   5     4792.42     5376.77    101.44 o 
  -2   5   5     4628.31     4322.02     52.45 o 
  -1   5   5       35.20       58.62     16.90 o 
   0   5   5     3353.79     3176.30     62.19 o 
   1   5   5     2784.08     2669.91     45.31 o 
   2   5   5        4.20       -9.50     21.28 o 
   3   5   5      749.93      892.47    100.08 o 
   4   5   5     1646.67     1777.03    113.05 o 
   5   5   5        5.81       35.45     41.57 o 
   6   5   5      361.67      438.28     57.90 o 
   7   5   5      698.59     1008.90    117.92 o 
   8   5   5       80.18      123.22     50.14 o 
 -11   6   5      350.35      290.54     66.91 o 
 -10   6   5       81.75       51.58     54.76 o 
  -9   6   5        2.37       -4.74     74.89 o 
  -8   6   5      314.50      448.69     64.37 o 
  -7   6   5      853.48      877.79     98.10 o 
  -6   6   5      153.54      205.71     47.38 o 
  -5   6   5      289.11      390.52     32.53 o 
  -4   6   5     1932.23     1874.72     65.15 o 
  -3   6   5     1117.80     1125.34     27.08 o 
  -2   6   5     1236.49     1279.71     28.98 o 
  -1   6   5     1864.54     1674.90     41.00 o 
   0   6   5      343.24      499.83     26.22 o 
   1   6   5      143.14      148.07     25.65 o 
   2   6   5     1058.44      987.66     46.77 o 
   3   6   5      167.93      186.82     39.36 o 
   4   6   5       55.68      102.76     38.43 o 
   5   6   5      786.93      906.80     51.39 o 
   6   6   5      234.83      279.56     84.88 o 
   7   6   5       18.56        9.36     46.13 o 
   8   6   5      127.53      115.40    135.19 o 
 -11   7   5      424.09      293.12     70.74 o 
 -10   7   5      617.71      529.26     74.74 o 
  -9   7   5     1750.71     1415.38     86.27 o 
  -8   7   5      780.23      838.40     73.50 o 
  -7   7   5      351.11      269.25     55.00 o 
  -6   7   5     5899.51     5691.74    133.54 o 
  -5   7   5     3580.04     3995.78    112.46 o 
  -4   7   5        0.33       16.74     18.51 o 
  -3   7   5     8805.89     8462.08    103.16 o 
  -2   7   5     4519.44     4617.14     55.69 o 
  -1   7   5      502.84      464.79     24.77 o 
   0   7   5     5649.83     5593.82     75.70 o 
   1   7   5     6344.10     6091.90     81.27 o 
   2   7   5       19.01        9.08     19.97 o 
   3   7   5      777.43      866.28     57.53 o 
   4   7   5     4059.62     3664.34     95.08 o 
   5   7   5      352.61      243.67     77.04 o 
   6   7   5      743.70      770.75     67.07 o 
   7   7   5     1080.95     1203.74     84.20 o 
   8   7   5      120.38       82.95     56.32 o 
 -11   8   5       73.28       -6.60     70.44 o 
 -10   8   5      538.31      623.60     81.64 o 
  -9   8   5        6.92      -48.67     66.88 o 
  -8   8   5      193.82      139.28     58.62 o 
  -7   8   5      281.94      271.34     60.50 o 
  -6   8   5      214.12      164.64     48.63 o 
  -5   8   5      193.72      223.63     48.35 o 
  -4   8   5     1627.30     1567.95     43.70 o 
  -3   8   5      513.05      590.98     32.03 o 
  -2   8   5      130.31      237.78     24.05 o 
  -1   8   5     1005.12      947.69     29.19 o 
   0   8   5      966.85      833.34     36.09 o 
   1   8   5      268.50      351.80     28.49 o 
   2   8   5     1181.01     1074.47     41.88 o 
   3   8   5      356.12      402.73     37.79 o 
   4   8   5       20.02       33.70     28.58 o 
   5   8   5      590.39      698.24     65.00 o 
   6   8   5       54.24        9.66     44.25 o 
   7   8   5       27.88      -23.96     44.49 o 
   8   8   5      159.70      140.32     58.44 o 
 -10   9   5      242.50      201.70     69.58 o 
  -9   9   5      277.29      305.95     97.84 o 
  -8   9   5      226.60      201.88     58.30 o 
  -7   9   5      139.42      125.12     58.40 o 
  -6   9   5     2538.05     2461.05    217.66 o 
  -5   9   5      941.06     1119.50    182.92 o 
  -4   9   5       52.27       59.50     29.09 o 
  -3   9   5     2944.63     2610.93     72.76 o 
  -2   9   5     1557.84     1537.00     35.51 o 
  -1   9   5      188.20      178.98     19.62 o 
   0   9   5     2477.33     2183.19     50.22 o 
   1   9   5     2344.48     2203.44     51.95 o 
   2   9   5       68.68       58.65     24.09 o 
   3   9   5      316.70      414.29     38.08 o 
   4   9   5      916.71      903.70     90.51 o 
   5   9   5        1.32        5.64     40.84 o 
   6   9   5      115.29       80.80     51.53 o 
   7   9   5      184.22      183.13     59.84 o 
 -10  10   5     1008.81      981.75     90.10 o 
  -9  10   5       19.93      -17.54     56.92 o 
  -8  10   5      657.81      777.88     83.00 o 
  -7  10   5     2295.26     2282.77     97.65 o 
  -6  10   5      654.37      592.72    100.67 o 
  -5  10   5     1019.73      978.58     55.55 o 
  -4  10   5     4865.07     5115.61    108.72 o 
  -3  10   5     1342.45     1111.12     35.44 o 
  -2  10   5     2522.64     2392.06     44.30 o 
  -1  10   5     5169.08     5028.14     82.46 o 
   0  10   5      987.68      878.45     48.63 o 
   1  10   5     1997.43     1857.99     49.66 o 
   2  10   5     2430.25     2460.72     56.93 o 
   3  10   5      475.45      560.06     44.03 o 
   4  10   5      149.49      207.77     48.55 o 
   5  10   5     1810.82     2049.80    141.96 o 
   6  10   5      594.81      722.00     75.42 o 
   7  10   5       19.73      -46.53     49.78 o 
 -10  11   5        8.52      -84.45     56.30 o 
  -9  11   5      259.13      136.81     65.17 o 
  -8  11   5       41.34      -23.56     77.35 o 
  -7  11   5       29.88       30.36     49.25 o 
  -6  11   5       88.08      122.00     51.83 o 
  -5  11   5      463.96      612.23     52.37 o 
  -4  11   5       19.45       38.72     24.77 o 
  -3  11   5      209.66      198.79     27.19 o 
  -2  11   5      487.90      625.23     39.13 o 
  -1  11   5       29.55       35.76     22.56 o 
   0  11   5      120.70       91.99     24.98 o 
   1  11   5      140.66      145.84     27.02 o 
   2  11   5        8.06        3.08     23.74 o 
   3  11   5      190.76      231.25     38.07 o 
   4  11   5       27.96      -81.91     68.87 o 
   5  11   5      166.93      388.74     98.10 o 
   6  11   5       13.56      -26.33     71.11 o 
   7  11   5       34.51      -10.57     76.43 o 
  -9  12   5        8.67      -82.83     76.68 o 
  -8  12   5      339.28      370.62     93.62 o 
  -7  12   5     1224.29     1318.47     88.36 o 
  -6  12   5      146.67      237.28     68.56 o 
  -5  12   5     1113.39     1132.08     59.71 o 
  -4  12   5     1961.85     2003.94     55.69 o 
  -3  12   5        5.95       52.84     32.56 o 
  -2  12   5     1117.99      943.94     50.81 o 
  -1  12   5     1776.40     1530.00     53.32 o 
   0  12   5      260.56      313.74     31.65 o 
   1  12   5      645.03      743.26     47.03 o 
   2  12   5      554.00      559.63     47.01 o 
   3  12   5      357.16      333.49     43.49 o 
   4  12   5      202.37      265.56     57.07 o 
   5  12   5      906.64     1080.40    126.71 o 
   6  12   5      215.78       90.98     96.70 o 
  -9  13   5     1092.28      901.30    138.04 o 
  -8  13   5      425.33      382.90     73.72 o 
  -7  13   5      135.12      209.75     66.47 o 
  -6  13   5     1696.87     1787.24     90.03 o 
  -5  13   5     2257.17     2069.91     74.20 o 
  -4  13   5      321.84      463.08     49.20 o 
  -3  13   5     1427.72     1519.95     63.05 o 
  -2  13   5     1511.50     1318.12     57.91 o 
  -1  13   5      127.72       95.16     27.09 o 
   0  13   5     1859.15     1774.59     59.18 o 
   1  13   5     1866.36     1802.08     55.24 o 
   2  13   5      340.29      383.10     44.07 o 
   3  13   5     1418.08     1341.48     59.66 o 
   4  13   5     1091.40     1296.45    159.74 o 
   5  13   5       61.99       21.26     51.53 o 
   6  13   5      247.63      183.54     99.72 o 
  -9  14   5       92.07       23.53     63.27 o 
  -8  14   5       15.65        2.81     59.27 o 
  -7  14   5        1.90      -69.85     55.45 o 
  -6  14   5       30.86       85.94     58.84 o 
  -5  14   5        0.21       22.87     37.48 o 
  -4  14   5        7.27      -16.86     34.65 o 
  -3  14   5        7.77        2.34     30.70 o 
  -2  14   5      154.15      158.77     37.04 o 
  -1  14   5        5.18        7.04     31.55 o 
   0  14   5       23.03       51.97     25.92 o 
   1  14   5      105.15       52.75     30.58 o 
   2  14   5       34.91       40.99     31.41 o 
   3  14   5       24.72       41.80     33.28 o 
   4  14   5        0.59      -57.04     62.09 o 
   5  14   5        0.26      -45.04     47.89 o 
   6  14   5       11.82       -6.72     66.63 o 
  -8  15   5      111.95       86.60     86.39 o 
  -7  15   5       43.38      -37.65     51.87 o 
  -6  15   5      746.94      804.55     84.53 o 
  -5  15   5     1071.39     1326.39    120.22 o 
  -4  15   5       51.90       82.85     38.52 o 
  -3  15   5      854.85      978.47     59.31 o 
  -2  15   5     1597.43     1623.06     65.51 o 
  -1  15   5       16.72       28.78     31.34 o 
   0  15   5     1756.61     1846.11     80.59 o 
   1  15   5      805.52      886.57     51.55 o 
   2  15   5       56.51       75.90     36.33 o 
   3  15   5      529.66      668.70     54.67 o 
   4  15   5      415.85      494.91     69.18 o 
   5  15   5       44.71        4.26     54.13 o 
  -7  16   5      311.77      280.51     67.78 o 
  -6  16   5      125.34      177.47     46.69 o 
  -5  16   5      383.07      468.41     68.72 o 
  -4  16   5      901.64      900.00     60.93 o 
  -3  16   5      160.54      181.80     42.18 o 
  -2  16   5      150.09      178.22     41.55 o 
  -1  16   5     1315.99     1355.58     61.08 o 
   0  16   5      166.44      137.60     44.10 o 
   1  16   5       17.16       -8.60     30.89 o 
   2  16   5      653.63      600.51     65.42 o 
   3  16   5      120.37       49.86     37.25 o 
   4  16   5       87.54       59.95     55.03 o 
  -7  17   5        8.16      -32.84     55.47 o 
  -6  17   5       20.45      -20.37     40.92 o 
  -5  17   5       52.02       67.03     41.46 o 
  -4  17   5       76.02      108.23     41.47 o 
  -3  17   5       69.44       28.92     47.56 o 
  -2  17   5       31.56       57.60     37.67 o 
  -1  17   5       24.74       27.98     39.75 o 
   0  17   5      140.30      232.01     47.99 o 
   1  17   5        5.50       -9.99     37.55 o 
   2  17   5        0.19      -17.59     32.72 o 
   3  17   5        0.13      -52.97     48.33 o 
   4  17   5        0.05      -59.14     50.01 o 
  -6  18   5       94.91       72.05     45.22 o 
  -5  18   5      409.74      579.50     61.44 o 
  -4  18   5      916.63     1067.88     67.03 o 
  -3  18   5       67.46       81.11     40.61 o 
  -2  18   5      280.20      416.62     79.03 o 
  -1  18   5     1127.78     1160.90     73.80 o 
   0  18   5       61.33       63.17     41.05 o 
   1  18   5      131.55       70.96     43.09 o 
   2  18   5      505.39      437.56     62.40 o 
   3  18   5      110.54       24.31     59.04 o 
  -5  19   5      122.69      197.07     58.77 o 
  -4  19   5        7.19       53.66     42.42 o 
  -3  19   5      196.76      262.90     51.95 o 
  -2  19   5      164.24      100.86     49.73 o 
  -1  19   5        2.48       10.32     38.74 o 
   0  19   5      122.83      185.18     67.27 o 
   1  19   5      285.72      371.78     76.71 o 
   2  19   5        1.04      -34.75     34.89 o 
  -3  20   5        0.00       -4.31     84.57 o 
  -2  20   5       26.27       49.64     55.35 o 
  -1  20   5      134.28      277.70     56.05 o 
   0  20   5       10.75      -41.71     35.64 o 
 -11   0   6     1718.27     1556.76    128.61 o 
 -10   0   6     1195.92     1287.67    108.01 o 
  -9   0   6       15.11       -6.07     42.50 o 
  -8   0   6     2729.99     2991.16     94.01 o 
  -7   0   6     3433.32     3472.85     97.36 o 
  -6   0   6       33.57       15.15     33.81 o 
  -5   0   6     2388.69     2594.05     89.03 o 
  -4   0   6    11824.73    10550.24    162.37 o 
  -3   0   6      803.15      748.48     46.64 o 
  -2   0   6     1988.38     1544.39     56.73 o 
  -1   0   6    11345.42    11242.57    167.73 o 
   0   0   6      234.62      279.06     20.86 o 
   1   0   6     6324.80     6506.56    168.42 o 
   2   0   6     6609.69     6820.22    178.11 o 
   4   0   6     2154.71     2208.66    122.84 o 
   5   0   6     1113.17     1012.70    103.75 o 
   6   0   6      861.83     1070.04    104.42 o 
   7   0   6      270.93      266.35     86.17 o 
   8   0   6      715.90      740.48    107.45 o 
 -11   1   6       58.75       35.11     53.21 o 
 -10   1   6      142.62        3.09     44.66 o 
  -9   1   6      757.80      834.34     67.87 o 
  -8   1   6      226.58      337.38     36.05 o 
  -7   1   6      292.90      281.44     32.99 o 
  -6   1   6     1065.54      940.44     44.80 o 
  -5   1   6      620.17      697.02     36.47 o 
  -4   1   6      123.63      168.81     23.01 o 
  -3   1   6     1050.94     1164.61     36.65 o 
  -2   1   6      797.81      864.08     33.03 o 
  -1   1   6        5.18       23.27     16.01 o 
   0   1   6     2111.99     1880.34     35.96 o 
   1   1   6      768.84      731.24     53.65 o 
   2   1   6        6.51       81.80     35.25 o 
   3   1   6      931.72     1011.41    162.57 o 
   4   1   6      209.22      256.02     45.34 o 
   5   1   6       36.11       72.06     48.36 o 
   6   1   6      135.94      222.89     55.51 o 
   7   1   6      266.20      346.20     62.59 o 
   8   1   6        0.34        5.81     53.05 o 
 -11   2   6      926.18      723.51    106.16 o 
 -10   2   6      368.28      527.20     52.97 o 
  -9   2   6       10.93        7.40     35.06 o 
  -8   2   6      797.32      723.15     43.86 o 
  -7   2   6     1752.97     1688.98     51.86 o 
  -6   2   6       18.52       18.35     23.54 o 
  -5   2   6      721.84      784.03     36.67 o 
  -4   2   6     3897.54     4029.46     63.62 o 
  -3   2   6      306.47      355.91     25.28 o 
  -2   2   6      894.91      859.45     27.77 o 
  -1   2   6     4047.23     3811.41     53.30 o 
   0   2   6       15.43       19.87     15.11 o 
   1   2   6     2555.54     2334.31     47.33 o 
   2   2   6     1781.02     1654.92     96.92 o 
   3   2   6      218.61      375.60     58.06 o 
   4   2   6      874.19      952.64     55.29 o 
   5   2   6      156.18      205.18     52.11 o 
   6   2   6      327.72      353.13     88.63 o 
   7   2   6       41.54      133.21     72.45 o 
   8   2   6      326.17      381.30     99.22 o 
 -11   3   6      225.91      152.41     78.67 o 
 -10   3   6      935.97      972.11     79.58 o 
  -9   3   6     2662.55     2577.88     97.49 o 
  -8   3   6      969.35      843.61     54.62 o 
  -7   3   6     1029.40      872.80     42.92 o 
  -6   3   6     6015.48     5767.56     82.98 o 
  -5   3   6     2228.48     2198.99     50.10 o 
  -4   3   6      917.87      795.93     33.57 o 
  -3   3   6    10523.37    10182.72    110.05 o 
  -2   3   6     6992.20     6776.96     76.60 o 
  -1   3   6      789.17      613.76     25.96 o 
   0   3   6     7246.35     6621.88     81.68 o 
   1   3   6     3829.71     3548.80     61.43 o 
   2   3   6      119.15       87.04     34.01 o 
   3   3   6     3438.60     3272.04     93.03 o 
   4   3   6      850.54     1117.13    104.03 o 
   5   3   6        6.61       -2.75     44.47 o 
   6   3   6      718.74     1002.46     77.57 o 
   7   3   6     1091.57     1121.77     78.13 o 
   8   3   6       17.62      -53.75     79.23 o 
 -11   4   6        0.89      -45.77     51.04 o 
 -10   4   6      171.14      120.31    101.76 o 
  -9   4   6        1.57       24.42     45.24 o 
  -8   4   6      279.36      491.76     60.21 o 
  -7   4   6      247.84      306.64     69.34 o 
  -6   4   6       17.33       30.61     23.80 o 
  -5   4   6     1067.82      925.91     39.98 o 
  -4   4   6       49.65       14.91     16.47 o 
  -3   4   6      861.33      866.68     28.74 o 
  -2   4   6      658.00      662.37     35.79 o 
  -1   4   6      238.31      228.66     23.94 o 
   0   4   6       14.69       34.49     17.00 o 
   1   4   6      128.21      213.49     27.06 o 
   2   4   6     2360.26     2256.85     62.65 o 
   3   4   6        0.82       50.75     38.93 o 
   4   4   6      123.91      203.25     71.95 o 
   5   4   6      182.50      335.06     57.18 o 
   6   4   6       43.81       96.39     51.36 o 
   7   4   6        0.12       14.11     77.10 o 
 -11   5   6       41.06      -37.89     56.30 o 
 -10   5   6      821.73      950.48     86.42 o 
  -9   5   6     1126.40     1103.03     76.59 o 
  -8   5   6      144.76      168.00     52.40 o 
  -7   5   6      534.82      759.52     68.87 o 
  -6   5   6     2002.67     2513.10    244.06 o 
  -5   5   6     2253.94     1848.21     56.76 o 
  -4   5   6     1020.85      951.95     33.70 o 
  -3   5   6     9681.60     8843.05    135.35 o 
  -2   5   6     3686.63     3585.23     59.41 o 
  -1   5   6      346.90      329.26     30.62 o 
   0   5   6     5170.19     5182.43     73.63 o 
   1   5   6      868.34      902.65     39.74 o 
   2   5   6       10.46       54.73     36.49 o 
   3   5   6     1512.47     1446.13     96.64 o 
   4   5   6     2324.33     2211.29    124.97 o 
   5   5   6       35.23       93.64     42.43 o 
   6   5   6      528.07      585.48     66.31 o 
   7   5   6      558.33      716.57    110.25 o 
 -11   6   6      749.93      794.79     82.84 o 
 -10   6   6     1166.54     1071.50     81.81 o 
  -9   6   6       74.60       14.75     49.81 o 
  -8   6   6     2211.55     2096.48     93.07 o 
  -7   6   6     1595.77     1568.73    101.26 o 
  -6   6   6      425.71      496.07     58.54 o 
  -5   6   6     3622.49     3419.46     71.86 o 
  -4   6   6     4446.12     4520.07    129.89 o 
  -3   6   6     1117.15      879.35     36.66 o 
  -2   6   6     3086.36     3193.35     57.61 o 
  -1   6   6     4762.73     4275.98     66.43 o 
   0   6   6      537.27      518.80     36.19 o 
   1   6   6     2539.57     2433.91     47.93 o 
   2   6   6     5164.36     4860.88     77.09 o 
   3   6   6      205.90      223.88     46.37 o 
   4   6   6       49.80      141.87     45.14 o 
   5   6   6     2045.52     2089.70     69.53 o 
   6   6   6      134.38       94.68     79.11 o 
   7   6   6       54.09       78.26     48.12 o 
 -11   7   6        2.50      -22.28     58.40 o 
 -10   7   6       68.86       68.31     67.86 o 
  -9   7   6       18.79      -12.14     48.52 o 
  -8   7   6       10.63      106.48     49.54 o 
  -7   7   6      124.47      122.68     49.82 o 
  -6   7   6       11.75        4.46     43.26 o 
  -5   7   6       40.31       69.72     41.22 o 
  -4   7   6        0.38        7.97     20.18 o 
  -3   7   6        0.01       24.96     30.33 o 
  -2   7   6       10.24       20.82     19.66 o 
  -1   7   6        6.58       15.03     22.69 o 
   0   7   6      202.61      254.92     40.45 o 
   1   7   6       62.30       70.28     23.85 o 
   2   7   6       15.77       47.31     27.65 o 
   3   7   6      215.51      128.83     43.78 o 
   4   7   6       13.57       13.53     40.02 o 
   5   7   6       10.20       44.68     73.07 o 
   6   7   6      147.62      152.55     48.02 o 
   7   7   6        8.90      -17.17     45.03 o 
 -10   8   6      847.06      966.13    183.79 o 
  -9   8   6       67.39       -0.98     52.91 o 
  -8   8   6     1242.38     1228.79    132.25 o 
  -7   8   6     1083.33     1491.77    422.25 o 
  -6   8   6       76.10      128.79     49.30 o 
  -5   8   6     2719.97     4269.78   1397.27 o 
  -4   8   6     2922.77     3015.62     59.16 o 
  -3   8   6      796.63      868.59     42.57 o 
  -2   8   6     3509.28     3186.70     73.15 o 
  -1   8   6     5532.65     5122.67    120.77 o 
   0   8   6      623.21      734.95     39.93 o 
   1   8   6     1246.86     1143.93     43.57 o 
   2   8   6     2940.38     2949.21     62.35 o 
   3   8   6        6.52        6.69     38.52 o 
   4   8   6      282.30      471.46    107.92 o 
   5   8   6     1072.21     1033.42     70.44 o 
   6   8   6      119.54      132.51     80.57 o 
   7   8   6      142.07      114.70    116.40 o 
 -10   9   6      166.53      276.77     98.12 o 
  -9   9   6     1158.97     1085.31     85.12 o 
  -8   9   6      259.72      281.71     61.42 o 
  -7   9   6       54.93       71.77     51.67 o 
  -6   9   6     1623.20     1475.34     84.42 o 
  -5   9   6     1194.10     1167.06     57.43 o 
  -4   9   6      187.14      189.75     35.43 o 
  -3   9   6     3887.03     3789.65     83.04 o 
  -2   9   6     2001.87     1744.06     40.76 o 
  -1   9   6      267.07      395.18     32.03 o 
   0   9   6     1872.27     1837.82     49.94 o 
   1   9   6     1292.00     1041.52     43.20 o 
   2   9   6      202.32      317.20     34.36 o 
   3   9   6      728.70      672.71     48.13 o 
   4   9   6     1091.98     1094.61    145.02 o 
   5   9   6       34.83       43.20     57.81 o 
   6   9   6      645.14      715.01     74.64 o 
   7   9   6      253.15      239.30     63.61 o 
 -10  10   6       34.15      -40.33     59.77 o 
  -9  10   6       45.55       97.87     84.74 o 
  -8  10   6       42.39       89.55     57.99 o 
  -7  10   6       23.96      -30.19     44.50 o 
  -6  10   6        0.64       -5.68     44.83 o 
  -5  10   6      378.66      482.86     48.20 o 
  -4  10   6        1.77       -8.32     28.30 o 
  -3  10   6       46.60       94.04     24.64 o 
  -2  10   6      313.70      324.86     32.58 o 
  -1  10   6      283.17      362.83     42.00 o 
   0  10   6        7.02       18.51     22.13 o 
   1  10   6       23.92       41.29     25.75 o 
   2  10   6      201.79      239.17     31.78 o 
   3  10   6      109.61      167.33     36.73 o 
   4  10   6        3.97       55.88     75.03 o 
   5  10   6       71.68       17.81     79.90 o 
   6  10   6        0.08     -105.43     79.28 o 
 -10  11   6      216.82      239.66     70.99 o 
  -9  11   6     1729.19     1679.29    152.94 o 
  -8  11   6      171.11      154.07     61.51 o 
  -7  11   6      418.42      578.45     73.22 o 
  -6  11   6     2524.39     2557.88    103.78 o 
  -5  11   6     1071.01     1050.32     58.25 o 
  -4  11   6      556.20      706.07     52.26 o 
  -3  11   6     2352.78     2469.70    142.31 o 
  -2  11   6     1369.25     1155.07     44.16 o 
  -1  11   6      231.02      363.86     33.54 o 
   0  11   6     2024.61     1784.18     55.88 o 
   1  11   6     1485.40     1389.29     48.19 o 
   2  11   6      397.35      352.15     35.10 o 
   3  11   6     1173.94     1071.23     67.17 o 
   4  11   6      817.29      795.72     69.97 o 
   5  11   6       22.81      -24.92     83.48 o 
   6  11   6      388.18      357.78    103.19 o 
  -9  12   6       47.69       83.21     61.36 o 
  -8  12   6      478.04      556.53     75.97 o 
  -7  12   6      796.62      967.10    185.30 o 
  -6  12   6       11.19       24.87     50.93 o 
  -5  12   6      368.36      334.41     46.61 o 
  -4  12   6     1576.98     1401.66     61.65 o 
  -3  12   6       18.05       -1.10     30.11 o 
  -2  12   6      382.83      390.45     34.46 o 
  -1  12   6     1518.70     1454.74     49.23 o 
   0  12   6      526.71      624.75     40.08 o 
   1  12   6      307.26      464.05     47.49 o 
   2  12   6      331.99      566.24     49.17 o 
   3  12   6      389.00      426.72     61.04 o 
   4  12   6      174.67      135.50     86.48 o 
   5  12   6      338.37      378.86     66.79 o 
   6  12   6       31.95      -37.57     87.74 o 
  -9  13   6      241.50      259.93     74.68 o 
  -8  13   6       10.64        9.52     58.40 o 
  -7  13   6       40.43       54.52     53.53 o 
  -6  13   6      269.44      307.42     62.86 o 
  -5  13   6       33.55       61.03     38.87 o 
  -4  13   6       16.14       54.10     34.58 o 
  -3  13   6      251.84      239.66     41.73 o 
  -2  13   6      264.75      301.39     41.62 o 
  -1  13   6      271.15      275.54     33.61 o 
   0  13   6      187.16      231.98     38.57 o 
   1  13   6      362.05      495.14     38.93 o 
   2  13   6      174.17      149.26     38.15 o 
   3  13   6      148.06      170.18     52.78 o 
   4  13   6       14.46       40.33     51.84 o 
   5  13   6        5.17       99.18     94.82 o 
  -8  14   6      794.53      602.05    160.78 o 
  -7  14   6      712.17      845.54    102.88 o 
  -6  14   6       10.61       75.38     55.29 o 
  -5  14   6      604.19     1255.20    588.27 o 
  -4  14   6     1769.48     1922.15     72.48 o 
  -3  14   6      125.62       69.65     36.23 o 
  -2  14   6      967.32      923.02     54.81 o 
  -1  14   6     2417.93     2485.61    159.44 o 
   0  14   6      440.57      434.03     57.40 o 
   1  14   6      861.09      933.43     52.48 o 
   2  14   6     1221.74     1075.00     56.04 o 
   3  14   6      159.54      184.07     54.43 o 
   4  14   6      259.30      255.58     62.15 o 
   5  14   6      486.88      559.68    174.44 o 
  -8  15   6      224.75      203.73     63.47 o 
  -7  15   6      123.43      129.61     71.92 o 
  -6  15   6      319.47      385.58     55.27 o 
  -5  15   6      129.73      128.14     41.27 o 
  -4  15   6        0.39      104.37     61.56 o 
  -3  15   6      242.83      299.24     45.58 o 
  -2  15   6      179.28      144.98     39.89 o 
  -1  15   6       25.66       49.05     53.34 o 
   0  15   6      243.38      223.05     39.75 o 
   1  15   6      173.69      191.16     39.58 o 
   2  15   6       35.74       13.66     43.20 o 
   3  15   6      199.16      276.97    117.36 o 
   4  15   6      136.23      140.38     60.29 o 
  -7  16   6       85.06       83.63     69.18 o 
  -6  16   6       12.54       13.60     39.73 o 
  -5  16   6      249.82      412.70     56.34 o 
  -4  16   6      827.79      864.10     59.97 o 
  -3  16   6        2.07       75.73     38.59 o 
  -2  16   6      239.16      329.31     48.71 o 
  -1  16   6      362.11      359.05     47.26 o 
   0  16   6       14.96       10.57     38.64 o 
   1  16   6      468.42      435.43     56.76 o 
   2  16   6      150.28      113.68     41.31 o 
   3  16   6       45.49       -0.13     52.50 o 
  -6  17   6      548.21      501.68     60.67 o 
  -5  17   6      440.52      382.79     55.78 o 
  -4  17   6       72.04      125.61     45.12 o 
  -3  17   6     1041.56     1058.19     62.41 o 
  -2  17   6      207.05      258.61     53.55 o 
  -1  17   6       31.49       28.09     53.30 o 
   0  17   6     1005.38     1100.74     71.93 o 
   1  17   6      221.90      365.59     56.95 o 
   2  17   6        3.89      -39.48     35.44 o 
   3  17   6      282.88      289.30    145.16 o 
  -5  18   6       25.57       97.09     43.13 o 
  -4  18   6        4.03       18.35     38.91 o 
  -3  18   6       27.88      154.70     45.19 o 
  -2  18   6        9.64      -29.02     56.07 o 
  -1  18   6       69.42       54.85     71.28 o 
   0  18   6       19.28       24.76     77.58 o 
   1  18   6        7.38        6.29     40.79 o 
  -3  19   6      420.10      491.95     56.52 o 
  -2  19   6       45.68       51.08     48.29 o 
  -1  19   6       19.79       42.96     65.48 o 
   0  19   6      377.88      516.60     69.25 o 
 -11   1   7      194.44      173.29     87.68 o 
 -10   1   7     1361.50     1216.12    117.13 o 
  -9   1   7     2196.77     2234.92     85.21 o 
  -8   1   7      195.09      210.10     33.29 o 
  -7   1   7     1021.71      881.68     46.04 o 
  -6   1   7     4146.01     4502.22     88.03 o 
  -5   1   7       54.97       42.85     23.02 o 
  -4   1   7       82.58       62.72     21.38 o 
  -3   1   7     5894.54     5697.96     79.95 o 
  -2   1   7     2518.74     2201.39     50.26 o 
  -1   1   7     1155.98     1053.01     38.58 o 
   0   1   7     5895.67     5784.89     96.52 o 
   1   1   7     1937.21     1865.88     74.27 o 
   2   1   7      766.00      834.58     64.26 o 
   3   1   7     1319.78     1376.45     76.74 o 
   4   1   7      329.41      509.73     79.39 o 
   5   1   7      135.42      148.00     56.73 o 
   6   1   7      447.16      454.00     70.03 o 
   7   1   7      326.13      330.91     68.96 o 
 -11   2   7      831.57      823.90    122.12 o 
 -10   2   7      660.71      945.29    102.18 o 
  -9   2   7      206.25      230.13     52.82 o 
  -8   2   7     2136.33     2083.15     58.23 o 
  -7   2   7     1242.18     1283.53     49.30 o 
  -6   2   7      324.97      451.18     35.12 o 
  -5   2   7     2910.62     2777.10     58.12 o 
  -4   2   7     3207.66     2885.33     57.20 o 
  -3   2   7      351.28      414.14     36.27 o 
  -2   2   7     2661.05     2530.03     52.65 o 
  -1   2   7     3849.24     3945.99     66.77 o 
   0   2   7      247.50      336.15     34.97 o 
   1   2   7     2063.89     1979.63     75.75 o 
   2   2   7     3196.31     3109.89    131.13 o 
   3   2   7        7.27       -9.02     39.39 o 
   4   2   7     1062.36     1263.56     63.08 o 
   5   2   7     1402.67     1502.57     84.72 o 
   6   2   7      133.54      154.59     60.64 o 
   7   2   7       87.53       45.59     57.35 o 
 -11   3   7       12.23       16.85     78.89 o 
 -10   3   7      150.63      259.55     82.25 o 
  -9   3   7       17.07      109.11     48.48 o 
  -8   3   7        0.18       24.86     49.78 o 
  -7   3   7        0.37       14.20     32.21 o 
  -6   3   7      940.63      811.50     58.94 o 
  -5   3   7        6.63       37.43     22.34 o 
  -4   3   7       17.05       50.56     25.93 o 
  -3   3   7      484.36      430.64     37.21 o 
  -2   3   7        0.19       24.96     15.61 o 
  -1   3   7       27.77       31.53     25.73 o 
   0   3   7       41.43       36.26     26.54 o 
   1   3   7       33.70       30.16     27.56 o 
   2   3   7        6.58       48.15     57.61 o 
   3   3   7      266.42      289.61     55.80 o 
   4   3   7      293.84      353.36     79.95 o 
   5   3   7      233.76      359.03     63.98 o 
   6   3   7       14.02        0.09     52.69 o 
   7   3   7       27.22       26.21     53.68 o 
 -11   4   7     1217.74     1348.04    228.64 o 
 -10   4   7      719.51      688.60     74.17 o 
  -9   4   7      433.00      557.95    101.90 o 
  -8   4   7     2639.42     2557.61     93.84 o 
  -7   4   7     2326.36     2310.06     90.56 o 
  -6   4   7      238.36      133.70     33.39 o 
  -5   4   7     3987.07     3959.16    128.70 o 
  -4   4   7     3048.75     3098.91     71.71 o 
  -3   4   7        0.04       -6.80     15.23 o 
  -2   4   7     5511.39     5312.58     66.08 o 
  -1   4   7     5045.51     4947.05     85.18 o 
   0   4   7      107.69      119.97     30.32 o 
   1   4   7     2530.73     2155.70     80.12 o 
   2   4   7     2562.44     2528.46     78.44 o 
   3   4   7      348.94      432.42     87.71 o 
   4   4   7     1020.22     1320.26    116.29 o 
   5   4   7     1107.79     1483.67     89.44 o 
   6   4   7      146.60      182.02     60.28 o 
   7   4   7       83.10       44.23     84.66 o 
 -11   5   7        3.01       -1.67    108.54 o 
 -10   5   7      197.87      260.31     75.53 o 
  -9   5   7     1038.42     1028.43    104.67 o 
  -8   5   7      171.73      168.65     52.09 o 
  -7   5   7      846.73     1097.44     82.03 o 
  -6   5   7      883.67      727.84     48.49 o 
  -5   5   7      789.94      809.85     48.22 o 
  -4   5   7     1326.03     1247.23     52.25 o 
  -3   5   7     1933.79     1608.12     45.17 o 
  -2   5   7      728.15      804.15     51.89 o 
  -1   5   7      276.93      426.17     30.80 o 
   0   5   7     2319.66     2477.36    105.77 o 
   1   5   7      751.58      893.54    104.40 o 
   2   5   7       21.21       37.82     37.50 o 
   3   5   7      733.59      848.62     68.79 o 
   4   5   7      210.54      154.81     77.88 o 
   5   5   7       15.71       39.87     47.13 o 
   6   5   7      286.94      245.35     90.31 o 
 -11   6   7      207.17      243.79     84.77 o 
 -10   6   7       81.12      116.85     77.91 o 
  -9   6   7      231.74      275.01    106.86 o 
  -8   6   7      466.75      504.21     64.79 o 
  -7   6   7      499.49      747.75     98.63 o 
  -6   6   7       80.35       89.26     48.06 o 
  -5   6   7      394.27      350.71     38.59 o 
  -4   6   7       32.32       20.91     22.36 o 
  -3   6   7       16.64       17.92     21.17 o 
  -2   6   7     1466.59     1247.38     42.51 o 
  -1   6   7     1281.89     1134.62     41.46 o 
   0   6   7        0.23        0.91     23.24 o 
   1   6   7      427.87      502.10     55.40 o 
   2   6   7      558.94      616.05     50.03 o 
   3   6   7       10.06       78.73     43.60 o 
   4   6   7      179.98      206.39     60.19 o 
   5   6   7       52.28       74.15     47.54 o 
   6   6   7        0.12      -70.38     75.03 o 
 -10   7   7      573.25      619.47     91.74 o 
  -9   7   7     1455.87     1727.49     97.76 o 
  -8   7   7      137.66      174.45     73.99 o 
  -7   7   7     1581.31     1760.85    105.51 o 
  -6   7   7     2364.52     2262.27     93.06 o 
  -5   7   7     1480.84     1389.17     55.41 o 
  -4   7   7     1617.89     1695.16     49.11 o 
  -3   7   7     4349.08     4086.58     95.35 o 
  -2   7   7     2595.16     2498.11     56.24 o 
  -1   7   7      940.73      798.87     45.22 o 
   0   7   7     5115.40     4793.30     87.84 o 
   1   7   7     1439.91     1278.89     46.50 o 
   2   7   7      178.31      194.71     30.30 o 
   3   7   7     3096.60     3082.32     77.90 o 
   4   7   7      592.36      840.24    205.91 o 
   5   7   7       82.92       62.54     76.99 o 
   6   7   7      696.35      471.16     97.14 o 
 -10   8   7      107.23       75.43     65.37 o 
  -9   8   7       27.14       -5.84     54.40 o 
  -8   8   7      457.44      567.65     70.39 o 
  -7   8   7      331.05      349.21     59.62 o 
  -6   8   7       85.21       55.53     45.50 o 
  -5   8   7      450.73      648.61     66.48 o 
  -4   8   7     1264.46     1328.75     56.97 o 
  -3   8   7        6.94      -10.96     21.89 o 
  -2   8   7      142.37      192.80     34.33 o 
  -1   8   7      565.66      666.91     40.66 o 
   0   8   7        0.98       32.55     22.47 o 
   1   8   7      270.44      221.98     31.33 o 
   2   8   7      330.59      343.30     34.91 o 
   3   8   7       30.06       73.83     34.62 o 
   4   8   7       35.28       36.22     47.53 o 
   5   8   7      163.08      107.61     75.87 o 
   6   8   7       59.35       83.81     97.73 o 
 -10   9   7      263.71      331.47    127.24 o 
  -9   9   7      563.19      855.75     92.61 o 
  -8   9   7        0.46       26.86     50.42 o 
  -7   9   7      880.95      992.78     88.38 o 
  -6   9   7      501.08      571.32     66.69 o 
  -5   9   7      210.77      442.84    109.74 o 
  -4   9   7      472.48      529.75     47.54 o 
  -3   9   7      757.42      740.92     60.15 o 
  -2   9   7      865.69      846.60     63.51 o 
  -1   9   7      403.79      487.90     33.45 o 
   0   9   7     1517.77     1383.18     47.68 o 
   1   9   7      164.92      193.74     30.48 o 
   2   9   7      147.66      173.05     31.16 o 
   3   9   7      849.57      846.68     64.94 o 
   4   9   7       97.48       93.04     49.08 o 
   5   9   7        1.56      -32.59     74.13 o 
   6   9   7       77.62      121.28     84.77 o 
 -10  10   7      420.97      450.11    112.43 o 
  -9  10   7       16.16       11.35     64.70 o 
  -8  10   7     2128.99     2258.64    112.88 o 
  -7  10   7     1187.83     1139.95     81.71 o 
  -6  10   7        4.79        3.96     45.75 o 
  -5  10   7     1780.29     1626.33     64.90 o 
  -4  10   7     1552.06     1437.06     61.72 o 
  -3  10   7      109.75      127.83     33.42 o 
  -2  10   7     1285.74     1247.50     47.02 o 
  -1  10   7     1999.52     1844.67     86.80 o 
   0  10   7       10.81       -6.68     24.33 o 
   1  10   7      741.28      817.69     47.49 o 
   2  10   7     1422.43     1211.99     48.71 o 
   3  10   7       80.89       52.65     36.45 o 
   4  10   7      418.83      461.05     64.86 o 
   5  10   7      444.03      323.51     86.67 o 
  -9  11   7       37.67       35.09    108.09 o 
  -8  11   7       37.28       94.07     57.19 o 
  -7  11   7        4.93       49.06     52.46 o 
  -6  11   7      352.89      434.23    118.78 o 
  -5  11   7       63.56       75.45     34.80 o 
  -4  11   7       61.96       25.31     32.31 o 
  -3  11   7      495.83      673.11     53.12 o 
  -2  11   7       68.36       70.18     27.56 o 
  -1  11   7        3.60       39.54     25.15 o 
   0  11   7      113.59      102.58     28.83 o 
   1  11   7      144.68      186.58     33.05 o 
   2  11   7        3.64       17.04     27.26 o 
   3  11   7       44.67        3.71     43.87 o 
   4  11   7      146.69       82.65     52.49 o 
   5  11   7        1.41      -18.74     48.63 o 
  -9  12   7       46.48       91.65     60.09 o 
  -8  12   7     1070.81     1005.56     85.63 o 
  -7  12   7      143.63      151.80     56.95 o 
  -6  12   7       71.07      176.46     60.66 o 
  -5  12   7      382.23      423.87     48.67 o 
  -4  12   7      571.40      636.16     55.50 o 
  -3  12   7       19.12       12.68     31.63 o 
  -2  12   7      945.28      928.88     43.87 o 
  -1  12   7     1553.09     1355.07     56.98 o 
   0  12   7       51.80       68.34     28.95 o 
   1  12   7      663.98      695.68     66.89 o 
   2  12   7      653.30      785.23     61.60 o 
   3  12   7        4.05      -48.59     40.62 o 
   4  12   7      273.11      314.41     62.07 o 
  -8  13   7       41.25       92.70     88.19 o 
  -7  13   7      518.44      539.58    155.07 o 
  -6  13   7     1149.55     1196.64     82.67 o 
  -5  13   7      154.17      156.90     42.69 o 
  -4  13   7       66.27       55.18     36.75 o 
  -3  13   7     1907.90     1841.87     68.58 o 
  -2  13   7      704.36      673.17     55.04 o 
  -1  13   7       83.16      123.67     31.74 o 
   0  13   7     1490.39     1573.43     53.03 o 
   1  13   7      584.90      726.74     46.13 o 
   2  13   7      378.30      449.94     47.97 o 
   3  13   7      550.78      562.14    169.74 o 
   4  13   7      323.28      340.06    104.70 o 
  -8  14   7       17.04       47.21     55.66 o 
  -7  14   7      106.01       56.11     54.78 o 
  -6  14   7       14.06       68.08     52.01 o 
  -5  14   7        0.21      -17.59     34.90 o 
  -4  14   7        0.40       -7.52     34.22 o 
  -3  14   7       45.73       82.74     38.75 o 
  -2  14   7        7.11       -3.15     41.89 o 
  -1  14   7       21.87        8.88     32.49 o 
   0  14   7       28.99       13.18     27.44 o 
   1  14   7        1.02        2.43     40.99 o 
   2  14   7        6.50        5.26     33.84 o 
   3  14   7       36.32      -14.98     75.03 o 
  -7  15   7      382.55      371.62    143.00 o 
  -6  15   7      809.43      800.02    104.26 o 
  -5  15   7      115.83       77.18     76.11 o 
  -4  15   7      235.80      254.60     45.59 o 
  -3  15   7     1035.18     1116.42     61.80 o 
  -2  15   7       99.28       95.00     44.01 o 
  -1  15   7      177.03      256.20     43.81 o 
   0  15   7      761.91      776.56     62.90 o 
   1  15   7      217.83      153.46     40.87 o 
   2  15   7      180.29      228.67     51.43 o 
   3  15   7      415.21      448.70    184.85 o 
  -6  16   7        0.35       23.95     38.65 o 
  -5  16   7      362.76      434.00     54.74 o 
  -4  16   7      378.88      361.61     50.47 o 
  -3  16   7        2.29        7.19     35.93 o 
  -2  16   7      668.18      743.16     60.63 o 
  -1  16   7      501.43      517.43     53.39 o 
   0  16   7       70.27       79.50     47.03 o 
   1  16   7      250.35      227.00     43.90 o 
   2  16   7      301.07      326.54     85.70 o 
  -5  17   7       11.91       62.20     40.04 o 
  -4  17   7       21.35       40.53     37.86 o 
  -3  17   7       64.83      161.81     43.07 o 
  -2  17   7       21.76       61.09     39.68 o 
  -1  17   7       62.54       12.67     40.92 o 
   0  17   7       56.10        3.29     41.09 o 
   1  17   7       20.25       59.76     44.08 o 
  -3  18   7        0.45       35.15     37.94 o 
  -2  18   7      481.20      600.60     68.84 o 
  -1  18   7      242.43      155.47     49.62 o 
  -9   0   8      510.53      655.43     63.73 o 
  -8   0   8     3193.13     2779.69     93.31 o 
  -7   0   8      645.44      864.44     99.72 o 
  -6   0   8      250.83      196.23     43.23 o 
  -5   0   8     6360.65     5500.77    120.04 o 
  -4   0   8     1287.77     1494.98     66.04 o 
  -3   0   8        0.40      -37.35     28.36 o 
  -2   0   8     3170.72     3084.19    103.92 o 
  -1   0   8     3947.02     3507.44     94.97 o 
   1   0   8     2594.30     2431.23    123.46 o 
   2   0   8     1850.03     1279.16    105.37 o 
   4   0   8      948.55     1100.56     81.66 o 
   5   0   8      557.61      774.24    114.78 o 
   6   0   8       13.50      184.71     92.83 o 
 -10   1   8      288.10      226.37     86.34 o 
  -9   1   8      403.19      424.63     59.39 o 
  -8   1   8        0.17       88.96     34.37 o 
  -7   1   8      415.35      632.85     41.02 o 
  -6   1   8      491.97      594.95     38.78 o 
  -5   1   8       83.71       97.84     24.48 o 
  -4   1   8      109.20      181.83     26.92 o 
  -3   1   8      774.62      689.33     63.71 o 
  -2   1   8      258.34      279.32     42.66 o 
  -1   1   8      327.19      315.14     31.08 o 
   0   1   8     1338.57     1255.12     54.85 o 
   1   1   8      254.05      343.10     53.94 o 
   2   1   8      204.45      281.02     54.17 o 
   3   1   8      183.06      265.30     72.02 o 
   4   1   8       84.58      177.61     55.94 o 
   5   1   8       45.23      150.23     64.00 o 
   6   1   8      111.49      119.44     65.75 o 
 -11   2   8      319.98      247.09     94.79 o 
 -10   2   8      346.68      485.73     62.98 o 
  -9   2   8      224.51      374.69     59.26 o 
  -8   2   8     1229.18     1236.26     57.99 o 
  -7   2   8      204.57      371.15     41.46 o 
  -6   2   8        7.27       91.22     33.73 o 
  -5   2   8     3564.53     3761.72    305.29 o 
  -4   2   8      306.91      285.80     29.56 o 
  -3   2   8       22.84       11.24     21.74 o 
  -2   2   8      675.64      619.03     56.32 o 
  -1   2   8     1590.36     1629.86    129.43 o 
   0   2   8      283.12      260.20     37.55 o 
   1   2   8      269.55      316.68     76.48 o 
   2   2   8      880.13      920.37     96.92 o 
   3   2   8        8.47       12.70     46.61 o 
   4   2   8      449.92      678.06     96.66 o 
   5   2   8      176.97      260.32     95.74 o 
   6   2   8       16.82      -26.50     58.63 o 
 -11   3   8        0.95      -88.13     70.83 o 
 -10   3   8     1151.34     1086.02    151.23 o 
  -9   3   8     1967.85     1888.06    121.72 o 
  -8   3   8        1.05        6.45     41.02 o 
  -7   3   8     1807.57     1677.45     61.38 o 
  -6   3   8     3017.23     2946.34     75.21 o 
  -5   3   8       80.00       56.02     31.55 o 
  -4   3   8     2266.67     2096.97     64.80 o 
  -3   3   8     1940.94     1772.67     49.06 o 
  -2   3   8      740.27      728.54     59.52 o 
  -1   3   8     1588.46     1408.91     56.13 o 
   0   3   8     4636.16     4712.43     93.55 o 
   1   3   8      759.93      876.09     67.43 o 
   2   3   8      208.46      394.98     67.93 o 
   3   3   8     2010.05     2153.42     90.21 o 
   4   3   8      449.29      449.55     94.51 o 
   5   3   8      167.52      176.80     63.10 o 
   6   3   8      589.29      651.91    128.22 o 
 -10   4   8       13.28       70.38     51.60 o 
  -9   4   8       14.40       -2.99     46.04 o 
  -8   4   8       54.94       71.54     62.54 o 
  -7   4   8       99.38      156.84     49.29 o 
  -6   4   8      201.26      180.73     36.35 o 
  -5   4   8       20.28      -30.00     29.65 o 
  -4   4   8      592.44      734.51     59.55 o 
  -3   4   8      207.87      124.91     31.37 o 
  -2   4   8      402.05      383.39     40.74 o 
  -1   4   8      116.09      127.10     37.84 o 
   0   4   8       31.21       75.95     33.66 o 
   1   4   8      321.75      312.65     51.05 o 
   2   4   8        0.20      -54.83     39.54 o 
   3   4   8       24.48      176.52     57.25 o 
   4   4   8       39.43        8.34     73.96 o 
   5   4   8      131.64      129.71     55.66 o 
   6   4   8        1.06       60.28    135.64 o 
 -10   5   8      466.68      490.70    157.73 o 
  -9   5   8      966.19      906.73    114.11 o 
  -8   5   8        0.24        3.06     42.60 o 
  -7   5   8     1322.89     1096.68     71.73 o 
  -6   5   8     2045.59     1902.63     63.82 o 
  -5   5   8       49.32        3.45     29.26 o 
  -4   5   8     2515.74     2010.55     79.03 o 
  -3   5   8     1029.43     1079.73     52.47 o 
  -2   5   8      372.29      429.21     42.16 o 
  -1   5   8      768.63      847.83     52.15 o 
   0   5   8     1739.75     1609.71     60.49 o 
   1   5   8      527.79      563.00     69.76 o 
   2   5   8      392.01      441.37     54.52 o 
   3   5   8     1912.44     1818.96     87.00 o 
   4   5   8       94.93       50.11     70.55 o 
   5   5   8       97.99      172.98     55.88 o 
 -10   6   8      228.40      285.24     84.91 o 
  -9   6   8      142.55      160.05     54.70 o 
  -8   6   8     1464.59     1887.63     90.97 o 
  -7   6   8     1121.70     1100.42     75.36 o 
  -6   6   8      834.02      860.01     67.94 o 
  -5   6   8     2009.91     2042.76    108.49 o 
  -4   6   8     2908.40     2393.35    300.93 o 
  -3   6   8       54.70       85.59     31.89 o 
  -2   6   8     2122.55     1838.60     61.79 o 
  -1   6   8     1584.17     1539.29     59.16 o 
   0   6   8       22.40       47.12     39.92 o 
   1   6   8     2182.88     2119.35     59.93 o 
   2   6   8     1175.45     1287.94     76.05 o 
   3   6   8        0.79       77.91     49.03 o 
   4   6   8      543.87      350.33     81.97 o 
   5   6   8      587.50      905.30    212.42 o 
 -10   7   8        0.00      -22.26     51.19 o 
  -9   7   8        0.74      -67.67     46.98 o 
  -8   7   8      243.88      242.97     61.36 o 
  -7   7   8        0.80       66.33     48.29 o 
  -6   7   8        1.31        0.80     44.38 o 
  -5   7   8       55.93       99.38     33.79 o 
  -4   7   8      170.52      223.73     35.43 o 
  -3   7   8       29.03        2.82     24.20 o 
  -2   7   8      162.45      192.67     35.59 o 
  -1   7   8       38.30       13.44     37.12 o 
   0   7   8       10.09       32.66     35.78 o 
   1   7   8      122.43      168.63     37.36 o 
   2   7   8        0.70       83.65     45.29 o 
   3   7   8       29.50       75.70     49.75 o 
   4   7   8        0.73       41.03     50.27 o 
   5   7   8        1.09       46.92     76.15 o 
 -10   8   8      200.36      228.43     61.92 o 
  -9   8   8      248.38      317.57     64.53 o 
  -8   8   8     1309.21     1547.21     89.23 o 
  -7   8   8      762.19      690.87    109.69 o 
  -6   8   8      607.54      811.32    142.36 o 
  -5   8   8     1586.20     1615.47     83.39 o 
  -4   8   8     1029.60      978.82     47.03 o 
  -3   8   8      127.76      206.47     30.54 o 
  -2   8   8     1259.57     1215.92     55.57 o 
  -1   8   8     1000.09      997.71     67.14 o 
   0   8   8       18.97       13.91     29.66 o 
   1   8   8     1924.14     2017.50     68.88 o 
   2   8   8      961.79     1172.34     72.17 o 
   3   8   8       19.97       31.28     40.23 o 
   4   8   8      447.81      469.99    147.84 o 
   5   8   8      306.56      162.82     81.86 o 
  -9   9   8      598.97      672.39     76.58 o 
  -8   9   8      211.89      275.48     66.36 o 
  -7   9   8      756.65      823.67    131.55 o 
  -6   9   8     1332.13     1375.91    102.35 o 
  -5   9   8       47.32       67.24     47.56 o 
  -4   9   8      719.27      778.32     53.80 o 
  -3   9   8     2115.91     1906.17     67.23 o 
  -2   9   8       28.19       26.58     28.51 o 
  -1   9   8      145.16      198.22     29.48 o 
   0   9   8      880.96      822.82    136.74 o 
   1   9   8      441.58      496.00     48.44 o 
   2   9   8      178.41      149.47     40.83 o 
   3   9   8      499.32      570.01    115.20 o 
   4   9   8      200.59      118.03     84.49 o 
  -9  10   8       71.14       97.06     78.16 o 
  -8  10   8       72.53       63.25     73.80 o 
  -7  10   8        6.04        3.50     55.51 o 
  -6  10   8      178.64      217.66     54.52 o 
  -5  10   8        0.64      -15.93     30.09 o 
  -4  10   8        0.28       24.82     29.51 o 
  -3  10   8      153.26      237.17     38.23 o 
  -2  10   8       24.89       46.56     25.05 o 
  -1  10   8       18.81      -16.18     24.64 o 
   0  10   8        7.28        9.88     26.93 o 
   1  10   8      196.71      224.22     41.55 o 
   2  10   8        5.18       36.85     35.42 o 
   3  10   8        0.02        9.18     63.21 o 
   4  10   8        7.73       11.81     68.36 o 
  -9  11   8      547.86      792.10    126.03 o 
  -8  11   8        7.69       48.85     58.50 o 
  -7  11   8     1317.75     1408.62     90.68 o 
  -6  11   8      825.37      935.01    198.07 o 
  -5  11   8       24.54       11.58     34.73 o 
  -4  11   8      391.61      478.13     49.24 o 
  -3  11   8     2534.46     2268.69     73.70 o 
  -2  11   8      245.49      332.05     36.00 o 
  -1  11   8       94.34       81.47     31.39 o 
   0  11   8     1421.26     1315.66     49.81 o 
   1  11   8      246.38      295.82     56.90 o 
   2  11   8      479.88      456.46     74.10 o 
   3  11   8      474.52      319.09     87.07 o 
   4  11   8      199.49      213.21     87.63 o 
  -8  12   8      473.66      419.87    140.03 o 
  -7  12   8      204.55      178.82     78.05 o 
  -6  12   8        8.48       53.40     49.03 o 
  -5  12   8      388.27      426.25     50.10 o 
  -4  12   8      356.85      385.32     47.73 o 
  -3  12   8        5.30       57.28     49.88 o 
  -2  12   8      563.49      843.62    103.64 o 
  -1  12   8      259.68      303.20     36.57 o 
   0  12   8        0.20       27.13     50.64 o 
   1  12   8      422.97      539.42     44.58 o 
   2  12   8      441.26      364.71     59.09 o 
   3  12   8        0.03       24.41     69.88 o 
  -8  13   8        2.25       71.88     54.17 o 
  -7  13   8      293.77      365.31     77.04 o 
  -6  13   8      117.49      155.68     55.67 o 
  -5  13   8        0.92       33.62     39.77 o 
  -4  13   8       41.41       60.24     38.45 o 
  -3  13   8      126.02      169.25     59.56 o 
  -2  13   8        2.91       78.21     37.27 o 
  -1  13   8        8.75        6.06     27.76 o 
   0  13   8      261.35      316.50     48.26 o 
   1  13   8        3.95       41.46     30.77 o 
   2  13   8      126.86      172.93     41.62 o 
   3  13   8       62.60       38.13     78.39 o 
  -7  14   8      231.25      277.76     66.10 o 
  -6  14   8       58.80       83.97     53.17 o 
  -5  14   8      936.98     1041.13     67.47 o 
  -4  14   8      418.79      423.50     50.16 o 
  -3  14   8      109.46       87.70     37.53 o 
  -2  14   8     1264.13     1299.62    105.57 o 
  -1  14   8      534.04      522.30     53.31 o 
   0  14   8       32.29       25.78     40.85 o 
   1  14   8      655.70      606.99    104.56 o 
   2  14   8      429.53      412.32     58.56 o 
  -6  15   8      137.29      144.85     93.53 o 
  -5  15   8       78.85       87.90     66.71 o 
  -4  15   8       96.54      112.52     39.79 o 
  -3  15   8      258.93      340.52     49.26 o 
  -2  15   8      344.14      384.56     50.63 o 
  -1  15   8       73.44       93.27     66.56 o 
   0  15   8      114.64      169.39     58.59 o 
   1  15   8       39.51       48.99     36.57 o 
  -5  16   8      255.94      216.87     46.09 o 
  -4  16   8       38.23       47.74     60.83 o 
  -3  16   8       77.60       70.30     39.07 o 
  -2  16   8      352.37      437.55     71.67 o 
  -1  16   8       83.23       76.62     42.38 o 
   0  16   8        0.44      -27.09     75.81 o 
  -9   1   9      904.14      978.27     98.66 o 
  -8   1   9        0.59       18.43     32.81 o 
  -7   1   9     2279.53     2291.04     70.16 o 
  -6   1   9     1483.97     1559.61     99.41 o 
  -5   1   9      231.11      139.50     28.12 o 
  -4   1   9     2519.71     1973.87     56.61 o 
  -3   1   9     1591.36     1723.15     82.67 o 
  -2   1   9       17.57        1.31     23.61 o 
  -1   1   9      661.24      668.12     44.20 o 
   0   1   9     1922.91     1723.26     79.32 o 
   1   1   9        1.61        4.06     45.82 o 
   2   1   9      183.61      220.10     85.78 o 
   3   1   9     1102.25     1312.31    132.53 o 
   4   1   9      141.51      200.40     62.13 o 
   5   1   9      198.02      184.13    118.73 o 
 -10   2   9       86.89      128.11     67.75 o 
  -9   2   9      312.79      413.44     59.69 o 
  -8   2   9     1137.50     1160.24     73.67 o 
  -7   2   9      185.54      391.07     43.24 o 
  -6   2   9      557.63      547.09     46.97 o 
  -5   2   9     2003.85     1804.54     95.87 o 
  -4   2   9      553.80      756.93     62.24 o 
  -3   2   9      632.73      626.61     45.93 o 
  -2   2   9     1732.47     1797.45     53.04 o 
  -1   2   9     1048.31      957.52     52.35 o 
   0   2   9       97.64      136.96     36.29 o 
   1   2   9      903.33      819.41     68.59 o 
   2   2   9      421.23      423.63     95.35 o 
   3   2   9        5.51       -6.72     62.18 o 
   4   2   9      570.74      635.17    111.29 o 
   5   2   9      188.26      280.00     72.84 o 
 -10   3   9       35.30       90.32     50.56 o 
  -9   3   9       98.22       93.36     48.09 o 
  -8   3   9       16.69       81.41     45.84 o 
  -7   3   9      375.51      368.72     42.68 o 
  -6   3   9        0.83       61.58     40.59 o 
  -5   3   9        2.70       92.70     30.57 o 
  -4   3   9      437.96      352.51     41.19 o 
  -3   3   9       16.03       61.02     32.31 o 
  -2   3   9        2.56       36.54     30.43 o 
  -1   3   9       13.78       34.97     33.09 o 
   0   3   9      292.52      260.22     41.73 o 
   1   3   9        5.41       79.98     47.39 o 
   2   3   9        6.10       64.05    100.10 o 
   3   3   9       34.98       36.49     53.21 o 
   4   3   9        0.08      126.93     60.07 o 
 -10   4   9      120.25      241.24     73.26 o 
  -9   4   9      409.80      519.69    126.20 o 
  -8   4   9     2152.26     2019.75    124.24 o 
  -7   4   9      340.69      527.01    119.99 o 
  -6   4   9      932.29     1132.83     55.67 o 
  -5   4   9     2514.40     2331.64     69.64 o 
  -4   4   9      518.84      690.47     72.69 o 
  -3   4   9      919.16      884.83     62.42 o 
  -2   4   9     1691.91     1503.92     59.84 o 
  -1   4   9     1116.40     1021.84     54.74 o 
   0   4   9       38.91       11.13     31.99 o 
   1   4   9     1667.98     1732.46    117.36 o 
   2   4   9      801.32      669.73    175.15 o 
   3   4   9       46.91      109.47     55.89 o 
   4   4   9      868.61      423.91     88.19 o 
 -10   5   9      314.96      372.84     89.75 o 
  -9   5   9      398.01      549.82     68.49 o 
  -8   5   9       19.27       44.71     47.01 o 
  -7   5   9      450.93      557.94     64.58 o 
  -6   5   9     1161.84     1054.34     55.32 o 
  -5   5   9        7.60       32.30     30.05 o 
  -4   5   9      285.03      486.78     44.97 o 
  -3   5   9      922.47      851.57     76.55 o 
  -2   5   9       29.85       46.20     32.77 o 
  -1   5   9      676.68      721.55     56.09 o 
   0   5   9      475.17      509.74     49.37 o 
   1   5   9      238.08      276.51     58.54 o 
   2   5   9      437.76      431.44     66.73 o 
   3   5   9      340.11      338.86     65.07 o 
   4   5   9       83.20       92.38     71.84 o 
  -9   6   9       90.45      198.24     58.71 o 
  -8   6   9      467.13      566.23     70.31 o 
  -7   6   9       23.82       34.51     47.39 o 
  -6   6   9      208.75      340.17     58.14 o 
  -5   6   9      303.18      314.50     40.94 o 
  -4   6   9       44.62       55.20     31.83 o 
  -3   6   9      426.75      450.63     45.34 o 
  -2   6   9      137.89      141.07     36.79 o 
  -1   6   9      179.04      202.99     38.91 o 
   0   6   9       57.51       37.37     39.78 o 
   1   6   9      369.77      484.70     73.13 o 
   2   6   9       77.56       92.28    112.91 o 
   3   6   9        8.43       54.02     49.81 o 
   4   6   9      230.13      149.66     73.74 o 
  -9   7   9      988.15     1017.74     79.28 o 
  -8   7   9        4.59       47.06     71.30 o 
  -7   7   9     1272.67     1208.39     79.98 o 
  -6   7   9     1803.01     1708.02    168.53 o 
  -5   7   9      182.14       92.56     46.47 o 
  -4   7   9     1753.90     1671.31     62.43 o 
  -3   7   9     1697.50     1423.43     89.30 o 
  -2   7   9        0.28      -11.14     32.84 o 
  -1   7   9     1042.36     1081.67    138.55 o 
   0   7   9     1186.56     1079.01     59.56 o 
   1   7   9      333.33      332.15     87.01 o 
   2   7   9      622.53      497.72    181.94 o 
   3   7   9      681.72      684.57    226.96 o 
   4   7   9       61.73        1.06     65.23 o 
  -9   8   9       53.69      112.61     55.59 o 
  -8   8   9      259.57      445.01    123.88 o 
  -7   8   9      260.31      185.70     54.39 o 
  -6   8   9       67.93      110.46     82.42 o 
  -5   8   9      594.27      980.56    118.25 o 
  -4   8   9      186.07      225.58     39.66 o 
  -3   8   9       31.20       69.17     34.10 o 
  -2   8   9      508.42      373.88     58.63 o 
  -1   8   9       96.36      226.60     51.82 o 
   0   8   9       16.32        5.90     31.68 o 
   1   8   9      114.40      149.45     42.17 o 
   2   8   9      207.02      148.46     41.96 o 
   3   8   9       21.23       65.70     55.18 o 
  -9   9   9      232.68      409.66    149.47 o 
  -8   9   9       36.10       90.96     59.16 o 
  -7   9   9      329.55      443.90     69.58 o 
  -6   9   9      354.44      419.76     68.65 o 
  -5   9   9       95.64      122.12     60.41 o 
  -4   9   9      697.76      863.79    211.20 o 
  -3   9   9      624.61      568.99     67.66 o 
  -2   9   9        4.76       60.96     77.27 o 
  -1   9   9      251.79      262.66     59.15 o 
   0   9   9      238.68      218.61     49.88 o 
   1   9   9       46.58      101.80     39.92 o 
   2   9   9      181.73      187.87    117.52 o 
   3   9   9      143.91      167.41    141.49 o 
  -8  10   9     1028.79     1249.75    107.56 o 
  -7  10   9      302.12      416.44    110.97 o 
  -6  10   9      334.14      317.70    104.62 o 
  -5  10   9     1227.57     1518.60    219.68 o 
  -4  10   9      383.61      507.92    111.03 o 
  -3  10   9       15.03       17.58     39.69 o 
  -2  10   9     1301.64     1219.04     57.49 o 
  -1  10   9      446.30      475.03    105.28 o 
   0  10   9        0.65       -8.49     34.25 o 
   1  10   9      857.24      957.12    158.48 o 
   2  10   9      492.32      754.08    419.20 o 
   3  10   9       55.70       38.02     81.47 o 
  -8  11   9       26.12       91.46     54.80 o 
  -7  11   9       49.55       70.01     52.03 o 
  -6  11   9       25.56       63.77     51.74 o 
  -5  11   9       31.18      199.50    185.75 o 
  -4  11   9       30.89      133.20    127.24 o 
  -3  11   9       56.35       50.05     51.52 o 
  -2  11   9        6.29       74.77     49.88 o 
  -1  11   9       40.93       64.34     45.37 o 
   0  11   9      147.10       79.53     38.75 o 
   1  11   9       15.95       61.95     35.48 o 
   2  11   9        2.57       31.17     53.15 o 
  -7  12   9      121.50      176.65     82.59 o 
  -6  12   9      153.88      159.19     62.44 o 
  -5  12   9      648.75      734.68    203.97 o 
  -4  12   9       32.62      108.64     51.27 o 
  -3  12   9      104.43      242.02    123.40 o 
  -2  12   9      808.27      904.43    139.05 o 
  -1  12   9       49.47       66.56     33.23 o 
   0  12   9       34.88       75.88     34.76 o 
   1  12   9      342.49      293.58    122.98 o 
   2  12   9      221.19      128.22     85.39 o 
  -6  13   9      427.45      484.88    229.95 o 
  -5  13   9        8.87       41.76     35.74 o 
  -4  13   9      680.68      762.73    191.68 o 
  -3  13   9      890.07      937.46    162.01 o 
  -2  13   9       40.76      114.34     72.40 o 
  -1  13   9      500.90      508.01     67.78 o 
   0  13   9      410.81      480.21    144.96 o 
   1  13   9       24.12      -29.56     49.55 o 
  -5  14   9        0.30       31.13     35.84 o 
  -4  14   9       81.63      145.54     79.95 o 
  -3  14   9       25.64      162.88     74.22 o 
  -2  14   9        9.71       39.27     72.51 o 
  -1  14   9       59.32       88.43     50.17 o 
   0  14   9        4.22       43.72     44.19 o 
  -4  15   9      442.90      606.31    119.64 o 
  -3  15   9      340.85      477.16     94.61 o 
  -2  15   9        2.21      -38.07     57.05 o 
  -9   0  10      704.56     1043.67    100.17 o 
  -8   0  10      983.70      860.63     90.87 o 
  -7   0  10      494.88      770.26     94.23 o 
  -6   0  10     1230.77     1547.53    110.19 o 
  -5   0  10     2454.56     2362.53    125.03 o 
  -4   0  10      325.79      343.34     50.99 o 
  -3   0  10      783.01      722.90     80.12 o 
  -2   0  10     2419.16     2525.23     90.70 o 
  -1   0  10      165.66      135.86     43.54 o 
   0   0  10      139.08       20.77     68.98 o 
   1   0  10      777.93      673.96     99.94 o 
   3   0  10       26.41       88.76     86.11 o 
  -9   1  10       52.30      178.33     71.84 o 
  -8   1  10        5.94       21.06     40.86 o 
  -7   1  10      248.96      316.56     54.05 o 
  -6   1  10      367.00      445.29     92.55 o 
  -5   1  10       14.92       61.39     38.56 o 
  -4   1  10      454.02      334.11     41.48 o 
  -3   1  10      282.94      439.71     75.93 o 
  -2   1  10       24.89       85.47     27.42 o 
  -1   1  10      354.10      367.56     45.41 o 
   0   1  10       64.00       32.86     50.28 o 
   1   1  10        2.50       99.86     54.92 o 
   2   1  10       47.69       12.37     78.83 o 
   3   1  10       94.32        2.25     92.75 o 
  -9   2  10      323.77      554.08     91.71 o 
  -8   2  10      421.20      508.51     88.30 o 
  -7   2  10      157.40      225.99     39.48 o 
  -6   2  10      716.70      810.04     51.77 o 
  -5   2  10      813.94      868.93     96.15 o 
  -4   2  10      127.37      264.17     39.77 o 
  -3   2  10      270.96      248.12     41.13 o 
  -2   2  10      687.93      815.00     53.37 o 
  -1   2  10       67.63       89.57     36.69 o 
   0   2  10       12.09        2.29     45.94 o 
   1   2  10      542.09      399.80    114.72 o 
   2   2  10       86.65      118.36     85.44 o 
   3   2  10        4.47      -27.87     56.05 o 
  -9   3  10      356.84      454.70     63.21 o 
  -8   3  10       74.49       77.68     45.41 o 
  -7   3  10     1498.93     1492.25     63.41 o 
  -6   3  10     1162.69     1119.23     56.80 o 
  -5   3  10       67.87       61.91     31.76 o 
  -4   3  10     1525.37     1309.87     58.55 o 
  -3   3  10     1100.39     1094.59     55.64 o 
  -2   3  10       70.60       82.84     36.33 o 
  -1   3  10     1101.89     1166.59     62.26 o 
   0   3  10      911.42      683.93     52.75 o 
   1   3  10        6.24      101.68     73.29 o 
   2   3  10      528.03      358.48    118.66 o 
   3   3  10      476.46      112.88     67.64 o 
  -9   4  10        0.13       94.13     48.84 o 
  -8   4  10      102.62      192.53     51.14 o 
  -7   4  10        0.25       84.18     45.75 o 
  -6   4  10        2.06       32.87     33.24 o 
  -5   4  10      104.84      193.02     37.74 o 
  -4   4  10       10.23       73.01     34.45 o 
  -3   4  10       87.59      244.64     39.90 o 
  -2   4  10       91.45       38.70     35.06 o 
  -1   4  10       95.55      187.52     40.99 o 
   0   4  10       11.95       71.86     37.14 o 
   1   4  10       25.83       41.21     74.92 o 
   2   4  10       67.03       38.68     32.58 o 
   3   4  10        9.56       54.52     62.09 o 
  -9   5  10      183.75      198.57     54.46 o 
  -8   5  10       81.51      174.14     59.49 o 
  -7   5  10      916.00     1022.22    122.96 o 
  -6   5  10      528.81      848.32     84.34 o 
  -5   5  10      154.28      287.20     42.55 o 
  -4   5  10      645.85      686.51     58.47 o 
  -3   5  10      470.01      558.99     51.16 o 
  -2   5  10       46.44       48.30     35.91 o 
  -1   5  10      801.81      869.41     57.56 o 
   0   5  10      620.32      575.60     65.87 o 
   1   5  10        0.29        1.31     40.95 o 
   2   5  10      363.99      442.25    159.43 o 
   3   5  10      292.61      223.99    169.76 o 
  -8   6  10     1055.66     1156.52     81.17 o 
  -7   6  10       40.63      112.88     60.08 o 
  -6   6  10      535.43      500.84     65.32 o 
  -5   6  10     1566.05     1482.43    102.48 o 
  -4   6  10      107.87      115.91     37.99 o 
  -3   6  10      541.25      686.06     67.82 o 
  -2   6  10     1035.41      995.78     57.07 o 
  -1   6  10      292.52      437.41     48.49 o 
   0   6  10      249.98      311.09     64.70 o 
   1   6  10      488.92      383.33     91.95 o 
   2   6  10      287.74      311.94    168.50 o 
  -8   7  10        0.68      156.77     83.82 o 
  -7   7  10        3.79        3.07     54.39 o 
  -6   7  10        6.65       33.00     44.48 o 
  -5   7  10       67.23      165.63     52.72 o 
  -4   7  10        3.48       40.66     35.40 o 
  -3   7  10        7.49       -2.54     32.78 o 
  -2   7  10       95.77       88.12     39.22 o 
  -1   7  10        1.26       57.75     46.17 o 
   0   7  10        2.85       19.31     35.29 o 
   1   7  10        4.26       54.72     74.66 o 
   2   7  10        1.15        0.69     47.20 o 
  -8   8  10      838.38      922.51    137.85 o 
  -7   8  10        8.34       61.78     52.86 o 
  -6   8  10      491.07      531.79     80.91 o 
  -5   8  10     1279.64     1230.66    193.22 o 
  -4   8  10      103.71      110.75     38.58 o 
  -3   8  10      411.44      455.14     56.02 o 
  -2   8  10      547.95      612.31     69.63 o 
  -1   8  10       93.47      124.76     38.66 o 
   0   8  10      300.10      407.27     64.95 o 
   1   8  10      433.21      389.59     93.27 o 
   2   8  10      160.22      149.44     75.42 o 
  -7   9  10      713.92     1028.83    114.89 o 
  -6   9  10      336.54      420.95    108.68 o 
  -5   9  10        2.40       37.19     50.48 o 
  -4   9  10      567.04      888.96    207.42 o 
  -3   9  10      378.07      387.26     80.82 o 
  -2   9  10       36.50       64.48     49.62 o 
  -1   9  10      397.50      418.39     46.15 o 
   0   9  10      628.22      734.34     90.90 o 
   1   9  10       27.09       66.20     53.03 o 
  -7  10  10        0.56      121.46     55.65 o 
  -6  10  10       26.90       71.91     52.54 o 
  -5  10  10       96.23      165.97     55.88 o 
  -4  10  10        3.89      105.22     52.44 o 
  -3  10  10       46.08       86.20     49.47 o 
  -2  10  10       18.75        2.50     33.15 o 
  -1  10  10        5.14       70.98     38.47 o 
   0  10  10       59.90      161.79     72.87 o 
   1  10  10        3.19     2615.84   1727.39 o 
  -6  11  10      452.05      666.90    259.94 o 
  -5  11  10       12.90       59.94     69.01 o 
  -4  11  10     1012.92     1243.15     85.63 o 
  -3  11  10      469.03      577.87    242.10 o 
  -2  11  10        5.11       63.33     35.72 o 
  -1  11  10      664.91      607.79    144.75 o 
   0  11  10      305.38      412.46    104.64 o 
  -5  12  10      297.14      297.25     83.54 o 
  -4  12  10      134.21      126.99     67.92 o 
  -3  12  10       28.83      104.72     50.85 o 
  -2  12  10      286.35      329.55    122.96 o 
  -1  12  10       41.30       79.58     57.72 o 
  -8   1  11      254.37      281.59     54.80 o 
  -7   1  11      710.13      835.64     72.79 o 
  -6   1  11      700.50      821.35     71.16 o 
  -5   1  11      197.18      292.74     56.45 o 
  -4   1  11     1549.06     1563.11     81.32 o 
  -3   1  11      371.13      450.78     48.78 o 
  -2   1  11       19.45       28.41     35.17 o 
  -1   1  11      752.74      474.96     73.04 o 
   0   1  11      247.56      222.80     56.34 o 
   1   1  11        0.41       18.72     52.31 o 
  -8   2  11      428.35      534.88     92.50 o 
  -7   2  11       36.46       98.08     47.42 o 
  -6   2  11      376.15      471.83     61.92 o 
  -5   2  11      832.36     1025.81     71.98 o 
  -4   2  11        6.17       48.18     34.99 o 
  -3   2  11      603.08      597.33     51.65 o 
  -2   2  11      606.18      573.19     52.97 o 
  -1   2  11       17.16       44.79     37.46 o 
   0   2  11      206.24      212.20     57.59 o 
   1   2  11      387.25      238.69     85.16 o 
  -8   3  11       93.63      183.15     77.99 o 
  -7   3  11        6.27       83.69     47.01 o 
  -6   3  11       30.12       88.83     35.93 o 
  -5   3  11       26.79      163.43     61.41 o 
  -4   3  11      116.59      101.89     37.80 o 
  -3   3  11       14.61       92.22     37.15 o 
  -2   3  11        6.30       77.69     37.83 o 
  -1   3  11      163.02      158.43     42.02 o 
   0   3  11        3.01       50.63     49.10 o 
   1   3  11        0.99       98.99     87.79 o 
  -8   4  11      486.63      614.54    120.97 o 
  -7   4  11        4.76       72.53     50.20 o 
  -6   4  11      511.93      609.21     52.75 o 
  -5   4  11     1079.87     1052.34     58.06 o 
  -4   4  11       18.23       44.32     46.13 o 
  -3   4  11      631.35      696.62     59.48 o 
  -2   4  11      972.40     1091.32     60.43 o 
  -1   4  11       55.61       35.03     38.58 o 
   0   4  11      402.81      419.43     95.07 o 
   1   4  11      455.69      206.18     85.69 o 
  -7   5  11      487.97      481.44     65.06 o 
  -6   5  11      119.92      228.62     41.78 o 
  -5   5  11       24.65       98.36     37.73 o 
  -4   5  11      350.59      438.68     49.33 o 
  -3   5  11      253.82      274.23     45.42 o 
  -2   5  11       77.16      174.12     40.78 o 
  -1   5  11      177.20      165.67     43.89 o 
   0   5  11      216.08      198.88     78.78 o 
   1   5  11        9.07       12.97     38.06 o 
  -7   6  11        9.32      125.49     51.32 o 
  -6   6  11       72.85      139.49     76.60 o 
  -5   6  11      197.21      248.20     44.26 o 
  -4   6  11        6.80       89.63     38.37 o 
  -3   6  11      128.99      185.62     42.19 o 
  -2   6  11      117.46      150.27     41.99 o 
  -1   6  11        0.11       54.16     79.73 o 
   0   6  11      103.57      152.45     48.73 o 
  -7   7  11      847.46      983.89    173.82 o 
  -6   7  11      191.04      232.29     55.89 o 
  -5   7  11      116.33      114.95     93.06 o 
  -4   7  11      899.45      908.07     87.39 o 
  -3   7  11      454.98      441.04     51.50 o 
  -2   7  11      113.57      137.28     41.86 o 
  -1   7  11      502.69      458.14     67.67 o 
   0   7  11      402.83      348.96     66.07 o 
  -6   8  11      107.29      153.05     52.82 o 
  -5   8  11      105.02      199.95     91.26 o 
  -4   8  11       96.71      262.36     45.03 o 
  -3   8  11       44.45      128.07     47.78 o 
  -2   8  11      198.52      231.03     58.42 o 
  -1   8  11      101.46       91.99     38.64 o 
  -5   9  11       80.16      125.42     69.20 o 
  -4   9  11      397.12      482.29     71.62 o 
  -3   9  11      138.10      215.22     58.46 o 
  -2   9  11       87.96      136.94     41.86 o 
  -3  10  11      392.47      646.28    129.48 o 
  -6   0  12      576.83      688.85    101.29 o 
  -5   0  12      741.09      907.94    101.96 o 
  -4   0  12        0.24       90.59     75.14 o 
  -3   0  12      814.70      964.89    104.48 o 
  -2   0  12      418.86      304.25     69.20 o 
  -6   1  12       33.46       75.71     64.36 o 
  -5   1  12       36.43      164.56     54.26 o 
  -4   1  12      160.88      261.88     57.40 o 
  -3   1  12       18.22      193.67     52.40 o 
  -2   1  12       17.91      102.79     46.60 o 
  -6   2  12      158.86      439.26     62.60 o 
  -5   2  12      269.47      334.52     60.37 o 
  -4   2  12        4.13      150.23     54.72 o 
  -3   2  12      347.77      441.24     62.79 o 
  -2   2  12      206.73      230.28     56.10 o 
  -5   3  12      124.30      182.77     54.38 o 
  -4   3  12      725.86      798.15    101.57 o 
  -3   3  12      174.74      243.15     45.65 o 
  -2   3  12      158.07      176.26     42.03 o 
  -5   4  12       15.10       76.67     36.91 o 
  -4   4  12        1.24      124.25     39.81 o 
  -3   4  12        3.25       90.55     50.30 o 
  -4   5  12      443.34      519.69     53.29 o 
                                                 
